# Supplementary material for: FLASH Irradiation Modulates Immune Responses and Accelerates Lung Recovery: A Single‐Cell Perspective
Source: Adv Sci (Weinh). 2025 Jun 19;12(34):e01797. doi: 10.1002/advs.202501797 (PMC12442706; doi:10.1002/advs.202501797)
Supplement: Supplementary file 2 — Supplemental Tables [file ADVS-12-e01797-s001.xlsx]

## Sheet: Supplementary Table S1
Supplementary Table S1: Shared differentially expressed genes (DEGs) across cell types at day 1 and day 7 post-FLASH and CONV irradiation
gene	compare	regulation	frequency	celltype	time
Bax	C_D1_vs_SHAM	Up	5	B,T,NK,DC,AM	Day_1
S100a8	C_D1_vs_SHAM	Up	5	B,T,NK,DC,AM	Day_1
S100a9	C_D1_vs_SHAM	Up	5	B,T,NK,DC,AM	Day_1
Trp53inp1	C_D1_vs_SHAM	Up	5	B,T,NK,DC,AM	Day_1
Ccng1	C_D1_vs_SHAM	Up	4	T,NK,DC,AM	Day_1
Exoc4	C_D1_vs_SHAM	Up	4	T,NK,DC,AM	Day_1
Rps19	C_D1_vs_SHAM	Up	4	T,NK,DC,AM	Day_1
Gm42047	C_D1_vs_SHAM	Up	3	T,NK,AM	Day_1
Mdm2	C_D1_vs_SHAM	Up	3	NK,DC,AM	Day_1
Phlda3	C_D1_vs_SHAM	Up	3	NK,DC,AM	Day_1
Ptp4a3	C_D1_vs_SHAM	Up	3	T,NK,DC	Day_1
Pvt1	C_D1_vs_SHAM	Up	3	T,NK,AM	Day_1
A330023F24Rik	C_D1_vs_SHAM	Up	2	DC,AM	Day_1
Aen	C_D1_vs_SHAM	Up	2	DC,AM	Day_1
Arhgap24	C_D1_vs_SHAM	Up	2	B,AM	Day_1
Bcl2	C_D1_vs_SHAM	Up	2	T,NK	Day_1
Cdkn1a	C_D1_vs_SHAM	Up	2	NK,AM	Day_1
Clec4d	C_D1_vs_SHAM	Up	2	DC,AM	Day_1
Eif2ak3	C_D1_vs_SHAM	Up	2	T,NK	Day_1
Ephx1	C_D1_vs_SHAM	Up	2	DC,AM	Day_1
Gdf15	C_D1_vs_SHAM	Up	2	DC,AM	Day_1
Gm26917	C_D1_vs_SHAM	Up	2	T,NK	Day_1
H2afj	C_D1_vs_SHAM	Up	2	DC,AM	Day_1
Ifitm1	C_D1_vs_SHAM	Up	2	DC,AM	Day_1
Il21r	C_D1_vs_SHAM	Up	2	T,DC	Day_1
Laptm5	C_D1_vs_SHAM	Up	2	DC,AM	Day_1
Lef1	C_D1_vs_SHAM	Up	2	B,T	Day_1
Map3k20	C_D1_vs_SHAM	Up	2	NK,AM	Day_1
Mgmt	C_D1_vs_SHAM	Up	2	T,AM	Day_1
Mxd1	C_D1_vs_SHAM	Up	2	T,NK	Day_1
Pde3b	C_D1_vs_SHAM	Up	2	DC,AM	Day_1
Rasa3	C_D1_vs_SHAM	Up	2	T,DC	Day_1
Ripor2	C_D1_vs_SHAM	Up	2	T,DC	Day_1
Rnf169	C_D1_vs_SHAM	Up	2	DC,AM	Day_1
Rps27l	C_D1_vs_SHAM	Up	2	NK,AM	Day_1
Samhd1	C_D1_vs_SHAM	Up	2	T,DC	Day_1
Sell	C_D1_vs_SHAM	Up	2	T,DC	Day_1
Tgm2	C_D1_vs_SHAM	Up	2	DC,AM	Day_1
Tyrobp	C_D1_vs_SHAM	Up	2	DC,AM	Day_1
2010309G21Rik	C_D1_vs_SHAM	Up	1	B	Day_1
Aars	C_D1_vs_SHAM	Up	1	DC	Day_1
Abcb1a	C_D1_vs_SHAM	Up	1	DC	Day_1
Ablim1	C_D1_vs_SHAM	Up	1	T	Day_1
Acaa1b	C_D1_vs_SHAM	Up	1	AM	Day_1
Acod1	C_D1_vs_SHAM	Up	1	DC	Day_1
Actb	C_D1_vs_SHAM	Up	1	B	Day_1
Adk	C_D1_vs_SHAM	Up	1	T	Day_1
Aff1	C_D1_vs_SHAM	Up	1	AM	Day_1
Aff3	C_D1_vs_SHAM	Up	1	T	Day_1
Airn	C_D1_vs_SHAM	Up	1	T	Day_1
Akap12	C_D1_vs_SHAM	Up	1	B	Day_1
Arhgef10l	C_D1_vs_SHAM	Up	1	DC	Day_1
Arl5c	C_D1_vs_SHAM	Up	1	B	Day_1
Atp11b	C_D1_vs_SHAM	Up	1	T	Day_1
Atp6v0c	C_D1_vs_SHAM	Up	1	AM	Day_1
B4galt5	C_D1_vs_SHAM	Up	1	AM	Day_1
Bach2	C_D1_vs_SHAM	Up	1	T	Day_1
Bbc3	C_D1_vs_SHAM	Up	1	NK	Day_1
Bcl7a	C_D1_vs_SHAM	Up	1	B	Day_1
Blnk	C_D1_vs_SHAM	Up	1	B	Day_1
Btg1	C_D1_vs_SHAM	Up	1	T	Day_1
Btg2	C_D1_vs_SHAM	Up	1	AM	Day_1
C1galt1	C_D1_vs_SHAM	Up	1	B	Day_1
Cables1	C_D1_vs_SHAM	Up	1	NK	Day_1
Cacna1e	C_D1_vs_SHAM	Up	1	B	Day_1
Calm2	C_D1_vs_SHAM	Up	1	B	Day_1
Calr	C_D1_vs_SHAM	Up	1	B	Day_1
Cars	C_D1_vs_SHAM	Up	1	DC	Day_1
Ccl6	C_D1_vs_SHAM	Up	1	AM	Day_1
Ccr7	C_D1_vs_SHAM	Up	1	T	Day_1
Cd247	C_D1_vs_SHAM	Up	1	T	Day_1
Cd300a	C_D1_vs_SHAM	Up	1	DC	Day_1
Cd36	C_D1_vs_SHAM	Up	1	AM	Day_1
Cd55	C_D1_vs_SHAM	Up	1	T	Day_1
Cd68	C_D1_vs_SHAM	Up	1	AM	Day_1
Cd7	C_D1_vs_SHAM	Up	1	DC	Day_1
Cd79b	C_D1_vs_SHAM	Up	1	B	Day_1
Cd80	C_D1_vs_SHAM	Up	1	AM	Day_1
Cebpb	C_D1_vs_SHAM	Up	1	DC	Day_1
Cecr2	C_D1_vs_SHAM	Up	1	B	Day_1
Celf4	C_D1_vs_SHAM	Up	1	AM	Day_1
Chst11	C_D1_vs_SHAM	Up	1	B	Day_1
Clec4a1	C_D1_vs_SHAM	Up	1	DC	Day_1
Clec4e	C_D1_vs_SHAM	Up	1	DC	Day_1
Cmip	C_D1_vs_SHAM	Up	1	AM	Day_1
Cmss1	C_D1_vs_SHAM	Up	1	AM	Day_1
Cnp	C_D1_vs_SHAM	Up	1	B	Day_1
Colec12	C_D1_vs_SHAM	Up	1	AM	Day_1
Commd3	C_D1_vs_SHAM	Up	1	AM	Day_1
Cox6b2	C_D1_vs_SHAM	Up	1	AM	Day_1
Crlf3	C_D1_vs_SHAM	Up	1	T	Day_1
Cstb	C_D1_vs_SHAM	Up	1	AM	Day_1
Ctla4	C_D1_vs_SHAM	Up	1	T	Day_1
Ctsa	C_D1_vs_SHAM	Up	1	DC	Day_1
Ctsd	C_D1_vs_SHAM	Up	1	AM	Day_1
Cux1	C_D1_vs_SHAM	Up	1	DC	Day_1
Dcxr	C_D1_vs_SHAM	Up	1	AM	Day_1
Ddit4	C_D1_vs_SHAM	Up	1	DC	Day_1
Dgat1	C_D1_vs_SHAM	Up	1	AM	Day_1
Dgka	C_D1_vs_SHAM	Up	1	T	Day_1
Dglucy	C_D1_vs_SHAM	Up	1	NK	Day_1
Dip2b	C_D1_vs_SHAM	Up	1	T	Day_1
Dnajb9	C_D1_vs_SHAM	Up	1	AM	Day_1
Edaradd	C_D1_vs_SHAM	Up	1	B	Day_1
Ei24	C_D1_vs_SHAM	Up	1	NK	Day_1
Eif2s3y	C_D1_vs_SHAM	Up	1	DC	Day_1
Eif5a	C_D1_vs_SHAM	Up	1	T	Day_1
Elovl6	C_D1_vs_SHAM	Up	1	T	Day_1
Emilin2	C_D1_vs_SHAM	Up	1	DC	Day_1
Epb41	C_D1_vs_SHAM	Up	1	T	Day_1
Erc2	C_D1_vs_SHAM	Up	1	AM	Day_1
Ern1	C_D1_vs_SHAM	Up	1	DC	Day_1
Fabp1	C_D1_vs_SHAM	Up	1	AM	Day_1
Fabp5	C_D1_vs_SHAM	Up	1	AM	Day_1
Fbxl5	C_D1_vs_SHAM	Up	1	AM	Day_1
Fcgr3	C_D1_vs_SHAM	Up	1	AM	Day_1
Filip1l	C_D1_vs_SHAM	Up	1	DC	Day_1
Foxp1	C_D1_vs_SHAM	Up	1	T	Day_1
Ftl1	C_D1_vs_SHAM	Up	1	AM	Day_1
Fus	C_D1_vs_SHAM	Up	1	AM	Day_1
Fyb	C_D1_vs_SHAM	Up	1	DC	Day_1
Gas6	C_D1_vs_SHAM	Up	1	DC	Day_1
Gbp2	C_D1_vs_SHAM	Up	1	T	Day_1
Gda	C_D1_vs_SHAM	Up	1	AM	Day_1
Gimap3	C_D1_vs_SHAM	Up	1	T	Day_1
Gm15987	C_D1_vs_SHAM	Up	1	B	Day_1
Gm2682	C_D1_vs_SHAM	Up	1	T	Day_1
Gm42418	C_D1_vs_SHAM	Up	1	AM	Day_1
Gm8369	C_D1_vs_SHAM	Up	1	T	Day_1
Gpnmb	C_D1_vs_SHAM	Up	1	AM	Day_1
Gria3	C_D1_vs_SHAM	Up	1	DC	Day_1
Gsr	C_D1_vs_SHAM	Up	1	DC	Day_1
Hck	C_D1_vs_SHAM	Up	1	B	Day_1
Hmox1	C_D1_vs_SHAM	Up	1	AM	Day_1
Ifi27l2a	C_D1_vs_SHAM	Up	1	AM	Day_1
Ifi30	C_D1_vs_SHAM	Up	1	B	Day_1
Ifi47	C_D1_vs_SHAM	Up	1	T	Day_1
Ifitm2	C_D1_vs_SHAM	Up	1	DC	Day_1
Ifitm6	C_D1_vs_SHAM	Up	1	DC	Day_1
Igfbp4	C_D1_vs_SHAM	Up	1	T	Day_1
Ighm	C_D1_vs_SHAM	Up	1	B	Day_1
Iglc1	C_D1_vs_SHAM	Up	1	B	Day_1
Iglc2	C_D1_vs_SHAM	Up	1	B	Day_1
Igtp	C_D1_vs_SHAM	Up	1	T	Day_1
Il12a	C_D1_vs_SHAM	Up	1	B	Day_1
Kdm2a	C_D1_vs_SHAM	Up	1	DC	Day_1
Kif1b	C_D1_vs_SHAM	Up	1	T	Day_1
Klf2	C_D1_vs_SHAM	Up	1	T	Day_1
Klhl14	C_D1_vs_SHAM	Up	1	B	Day_1
Klrk1	C_D1_vs_SHAM	Up	1	DC	Day_1
Kmt2e	C_D1_vs_SHAM	Up	1	DC	Day_1
Kras	C_D1_vs_SHAM	Up	1	DC	Day_1
Lamp1	C_D1_vs_SHAM	Up	1	DC	Day_1
Lgmn	C_D1_vs_SHAM	Up	1	DC	Day_1
Lhfpl2	C_D1_vs_SHAM	Up	1	AM	Day_1
Litaf	C_D1_vs_SHAM	Up	1	AM	Day_1
Lncpint	C_D1_vs_SHAM	Up	1	AM	Day_1
Lrp12	C_D1_vs_SHAM	Up	1	AM	Day_1
Lsmem1	C_D1_vs_SHAM	Up	1	AM	Day_1
Lst1	C_D1_vs_SHAM	Up	1	DC	Day_1
Ltb	C_D1_vs_SHAM	Up	1	B	Day_1
Ly6c2	C_D1_vs_SHAM	Up	1	DC	Day_1
Ly6d	C_D1_vs_SHAM	Up	1	B	Day_1
Lyn	C_D1_vs_SHAM	Up	1	DC	Day_1
Malat1	C_D1_vs_SHAM	Up	1	AM	Day_1
Maml3	C_D1_vs_SHAM	Up	1	DC	Day_1
2025-03-01	C_D1_vs_SHAM	Up	1	AM	Day_1
Marco	C_D1_vs_SHAM	Up	1	AM	Day_1
Mdm4	C_D1_vs_SHAM	Up	1	AM	Day_1
Mef2d	C_D1_vs_SHAM	Up	1	DC	Day_1
Mefv	C_D1_vs_SHAM	Up	1	DC	Day_1
Mfsd6	C_D1_vs_SHAM	Up	1	T	Day_1
Mpc2	C_D1_vs_SHAM	Up	1	AM	Day_1
Mpeg1	C_D1_vs_SHAM	Up	1	AM	Day_1
Mrps28	C_D1_vs_SHAM	Up	1	AM	Day_1
Mrtfb	C_D1_vs_SHAM	Up	1	AM	Day_1
Ms4a1	C_D1_vs_SHAM	Up	1	B	Day_1
Ms4a4b	C_D1_vs_SHAM	Up	1	T	Day_1
Ms4a6b	C_D1_vs_SHAM	Up	1	T	Day_1
Nampt	C_D1_vs_SHAM	Up	1	AM	Day_1
Neto2	C_D1_vs_SHAM	Up	1	T	Day_1
Nlrc5	C_D1_vs_SHAM	Up	1	B	Day_1
Nsd3	C_D1_vs_SHAM	Up	1	T	Day_1
Nudcd2	C_D1_vs_SHAM	Up	1	AM	Day_1
Nxpe3	C_D1_vs_SHAM	Up	1	T	Day_1
Pbx1	C_D1_vs_SHAM	Up	1	AM	Day_1
Pdia3	C_D1_vs_SHAM	Up	1	AM	Day_1
Pfn1	C_D1_vs_SHAM	Up	1	B	Day_1
Phlpp1	C_D1_vs_SHAM	Up	1	T	Day_1
Pik3ap1	C_D1_vs_SHAM	Up	1	AM	Day_1
Pim1	C_D1_vs_SHAM	Up	1	AM	Day_1
Pkig	C_D1_vs_SHAM	Up	1	B	Day_1
Plac8	C_D1_vs_SHAM	Up	1	DC	Day_1
Plcb1	C_D1_vs_SHAM	Up	1	AM	Day_1
Pnpla8	C_D1_vs_SHAM	Up	1	DC	Day_1
Pou2af1	C_D1_vs_SHAM	Up	1	B	Day_1
Ppm1h	C_D1_vs_SHAM	Up	1	T	Day_1
Prkch	C_D1_vs_SHAM	Up	1	T	Day_1
Prkcq	C_D1_vs_SHAM	Up	1	T	Day_1
Psme2	C_D1_vs_SHAM	Up	1	B	Day_1
Ptpn1	C_D1_vs_SHAM	Up	1	DC	Day_1
Ptprcap	C_D1_vs_SHAM	Up	1	B	Day_1
Pycard	C_D1_vs_SHAM	Up	1	AM	Day_1
Raf1	C_D1_vs_SHAM	Up	1	AM	Day_1
Ralgps1	C_D1_vs_SHAM	Up	1	DC	Day_1
Rbl2	C_D1_vs_SHAM	Up	1	NK	Day_1
Retnlg	C_D1_vs_SHAM	Up	1	AM	Day_1
Rgs10	C_D1_vs_SHAM	Up	1	T	Day_1
Rpl10a	C_D1_vs_SHAM	Up	1	T	Day_1
Rpl22l1	C_D1_vs_SHAM	Up	1	T	Day_1
Rps2	C_D1_vs_SHAM	Up	1	T	Day_1
Rras2	C_D1_vs_SHAM	Up	1	T	Day_1
Rubcn	C_D1_vs_SHAM	Up	1	B	Day_1
Runx2	C_D1_vs_SHAM	Up	1	DC	Day_1
S100a10	C_D1_vs_SHAM	Up	1	NK	Day_1
S100a6	C_D1_vs_SHAM	Up	1	AM	Day_1
S1pr1	C_D1_vs_SHAM	Up	1	T	Day_1
Sat1	C_D1_vs_SHAM	Up	1	AM	Day_1
Satb1	C_D1_vs_SHAM	Up	1	T	Day_1
Selplg	C_D1_vs_SHAM	Up	1	AM	Day_1
Serinc5	C_D1_vs_SHAM	Up	1	B	Day_1
Serpina3g	C_D1_vs_SHAM	Up	1	B	Day_1
Serpine2	C_D1_vs_SHAM	Up	1	NK	Day_1
Sesn2	C_D1_vs_SHAM	Up	1	AM	Day_1
Sesn3	C_D1_vs_SHAM	Up	1	T	Day_1
Sgk1	C_D1_vs_SHAM	Up	1	AM	Day_1
Sh3bgrl2	C_D1_vs_SHAM	Up	1	AM	Day_1
Slc15a3	C_D1_vs_SHAM	Up	1	AM	Day_1
Slc16a3	C_D1_vs_SHAM	Up	1	DC	Day_1
Slc38a2	C_D1_vs_SHAM	Up	1	DC	Day_1
Slc44a2	C_D1_vs_SHAM	Up	1	DC	Day_1
Slc7a11	C_D1_vs_SHAM	Up	1	DC	Day_1
Slfn4	C_D1_vs_SHAM	Up	1	AM	Day_1
Smchd1	C_D1_vs_SHAM	Up	1	T	Day_1
Smox	C_D1_vs_SHAM	Up	1	DC	Day_1
Snhg15	C_D1_vs_SHAM	Up	1	AM	Day_1
Sntb1	C_D1_vs_SHAM	Up	1	DC	Day_1
Snx18	C_D1_vs_SHAM	Up	1	DC	Day_1
Spib	C_D1_vs_SHAM	Up	1	B	Day_1
Srgn	C_D1_vs_SHAM	Up	1	AM	Day_1
Ssbp2	C_D1_vs_SHAM	Up	1	T	Day_1
Stard5	C_D1_vs_SHAM	Up	1	DC	Day_1
Stat3	C_D1_vs_SHAM	Up	1	T	Day_1
Stat5b	C_D1_vs_SHAM	Up	1	T	Day_1
Stk24	C_D1_vs_SHAM	Up	1	DC	Day_1
Susd6	C_D1_vs_SHAM	Up	1	AM	Day_1
Syk	C_D1_vs_SHAM	Up	1	DC	Day_1
Tcf7l2	C_D1_vs_SHAM	Up	1	B	Day_1
Tifa	C_D1_vs_SHAM	Up	1	B	Day_1
Tmem189	C_D1_vs_SHAM	Up	1	AM	Day_1
Tmsb10	C_D1_vs_SHAM	Up	1	AM	Day_1
Tnfaip8l2	C_D1_vs_SHAM	Up	1	DC	Day_1
Tnfrsf4	C_D1_vs_SHAM	Up	1	T	Day_1
Tnfsf4	C_D1_vs_SHAM	Up	1	NK	Day_1
Tnfsf8	C_D1_vs_SHAM	Up	1	T	Day_1
Tnrc6b	C_D1_vs_SHAM	Up	1	DC	Day_1
Tpd52	C_D1_vs_SHAM	Up	1	DC	Day_1
Trbc1	C_D1_vs_SHAM	Up	1	T	Day_1
Trib2	C_D1_vs_SHAM	Up	1	T	Day_1
Trp53cor1	C_D1_vs_SHAM	Up	1	NK	Day_1
Tspan13	C_D1_vs_SHAM	Up	1	DC	Day_1
Ttll5	C_D1_vs_SHAM	Up	1	AM	Day_1
Tut4	C_D1_vs_SHAM	Up	1	DC	Day_1
Txnip	C_D1_vs_SHAM	Up	1	DC	Day_1
Ubc	C_D1_vs_SHAM	Up	1	AM	Day_1
Ube2h	C_D1_vs_SHAM	Up	1	T	Day_1
Uck2	C_D1_vs_SHAM	Up	1	DC	Day_1
Unc93b1	C_D1_vs_SHAM	Up	1	B	Day_1
Usp3	C_D1_vs_SHAM	Up	1	B	Day_1
Uty	C_D1_vs_SHAM	Up	1	NK	Day_1
Vegfa	C_D1_vs_SHAM	Up	1	DC	Day_1
Vopp1	C_D1_vs_SHAM	Up	1	DC	Day_1
Vpreb3	C_D1_vs_SHAM	Up	1	B	Day_1
Wfdc17	C_D1_vs_SHAM	Up	1	AM	Day_1
Zeb1	C_D1_vs_SHAM	Up	1	T	Day_1
Zeb2	C_D1_vs_SHAM	Up	1	B	Day_1
Zmat3	C_D1_vs_SHAM	Up	1	AM	Day_1
Znrf3	C_D1_vs_SHAM	Up	1	T	Day_1
Hba-a2	C_D1_vs_SHAM	Down	5	B,T,NK,DC,AM	Day_1
Hbb-bs	C_D1_vs_SHAM	Down	5	B,T,NK,DC,AM	Day_1
Cd74	C_D1_vs_SHAM	Down	4	T,NK,DC,AM	Day_1
Chil3	C_D1_vs_SHAM	Down	4	B,T,NK,DC	Day_1
H2-Ab1	C_D1_vs_SHAM	Down	4	T,NK,DC,AM	Day_1
Hba-a1	C_D1_vs_SHAM	Down	4	B,T,NK,AM	Day_1
Vim	C_D1_vs_SHAM	Down	4	B,T,DC,AM	Day_1
Anxa1	C_D1_vs_SHAM	Down	3	T,DC,AM	Day_1
Fosb	C_D1_vs_SHAM	Down	3	T,DC,AM	Day_1
Hbb-bt	C_D1_vs_SHAM	Down	3	B,T,NK	Day_1
Stmn1	C_D1_vs_SHAM	Down	3	T,DC,AM	Day_1
Trf	C_D1_vs_SHAM	Down	3	T,DC,AM	Day_1
Agmo	C_D1_vs_SHAM	Down	2	T,AM	Day_1
Ahnak	C_D1_vs_SHAM	Down	2	T,AM	Day_1
Anxa2	C_D1_vs_SHAM	Down	2	T,DC	Day_1
Atrnl1	C_D1_vs_SHAM	Down	2	T,AM	Day_1
Bckdhb	C_D1_vs_SHAM	Down	2	T,DC	Day_1
Bhlhe40	C_D1_vs_SHAM	Down	2	T,DC	Day_1
Cd83	C_D1_vs_SHAM	Down	2	B,T	Day_1
Cd9	C_D1_vs_SHAM	Down	2	T,DC	Day_1
Cdk14	C_D1_vs_SHAM	Down	2	T,DC	Day_1
Cidec	C_D1_vs_SHAM	Down	2	T,AM	Day_1
Ckap2l	C_D1_vs_SHAM	Down	2	T,DC	Day_1
Crip1	C_D1_vs_SHAM	Down	2	DC,AM	Day_1
Cst3	C_D1_vs_SHAM	Down	2	T,DC	Day_1
Dst	C_D1_vs_SHAM	Down	2	T,DC	Day_1
Eps8	C_D1_vs_SHAM	Down	2	DC,AM	Day_1
F11r	C_D1_vs_SHAM	Down	2	T,DC	Day_1
Fabp4	C_D1_vs_SHAM	Down	2	T,AM	Day_1
Furin	C_D1_vs_SHAM	Down	2	T,DC	Day_1
Gm26740	C_D1_vs_SHAM	Down	2	B,NK	Day_1
H2-Aa	C_D1_vs_SHAM	Down	2	T,AM	Day_1
Htr2c	C_D1_vs_SHAM	Down	2	T,AM	Day_1
Ifi30	C_D1_vs_SHAM	Down	2	T,AM	Day_1
Il1rn	C_D1_vs_SHAM	Down	2	T,AM	Day_1
Krt19	C_D1_vs_SHAM	Down	2	T,AM	Day_1
Krt79	C_D1_vs_SHAM	Down	2	T,AM	Day_1
Lima1	C_D1_vs_SHAM	Down	2	T,AM	Day_1
Lmna	C_D1_vs_SHAM	Down	2	T,DC	Day_1
Mctp1	C_D1_vs_SHAM	Down	2	T,DC	Day_1
Mki67	C_D1_vs_SHAM	Down	2	T,DC	Day_1
Mt1	C_D1_vs_SHAM	Down	2	T,DC	Day_1
Mt2	C_D1_vs_SHAM	Down	2	T,DC	Day_1
Mthfs	C_D1_vs_SHAM	Down	2	T,DC	Day_1
Naaa	C_D1_vs_SHAM	Down	2	T,DC	Day_1
Nav2	C_D1_vs_SHAM	Down	2	T,DC	Day_1
Nr4a1	C_D1_vs_SHAM	Down	2	B,DC	Day_1
Pclaf	C_D1_vs_SHAM	Down	2	T,DC	Day_1
Ptma	C_D1_vs_SHAM	Down	2	DC,AM	Day_1
Ptms	C_D1_vs_SHAM	Down	2	T,DC	Day_1
Selenop	C_D1_vs_SHAM	Down	2	T,AM	Day_1
Serinc3	C_D1_vs_SHAM	Down	2	T,AM	Day_1
Serpine1	C_D1_vs_SHAM	Down	2	T,AM	Day_1
Shtn1	C_D1_vs_SHAM	Down	2	T,DC	Day_1
Spp1	C_D1_vs_SHAM	Down	2	T,DC	Day_1
St6galnac3	C_D1_vs_SHAM	Down	2	B,T	Day_1
Tgfbi	C_D1_vs_SHAM	Down	2	T,AM	Day_1
Tubb5	C_D1_vs_SHAM	Down	2	DC,AM	Day_1
Ubash3b	C_D1_vs_SHAM	Down	2	T,DC	Day_1
2510009E07Rik	C_D1_vs_SHAM	Down	1	DC	Day_1
A930007I19Rik	C_D1_vs_SHAM	Down	1	T	Day_1
AA467197	C_D1_vs_SHAM	Down	1	DC	Day_1
Abr	C_D1_vs_SHAM	Down	1	T	Day_1
Acaa1b	C_D1_vs_SHAM	Down	1	T	Day_1
Adam23	C_D1_vs_SHAM	Down	1	DC	Day_1
Adarb1	C_D1_vs_SHAM	Down	1	T	Day_1
Adgre5	C_D1_vs_SHAM	Down	1	B	Day_1
Adgrl2	C_D1_vs_SHAM	Down	1	T	Day_1
Adgrl3	C_D1_vs_SHAM	Down	1	T	Day_1
Agap1	C_D1_vs_SHAM	Down	1	T	Day_1
Aif1	C_D1_vs_SHAM	Down	1	DC	Day_1
Akr1a1	C_D1_vs_SHAM	Down	1	T	Day_1
Aldoa	C_D1_vs_SHAM	Down	1	T	Day_1
Alox5ap	C_D1_vs_SHAM	Down	1	T	Day_1
Alpk2	C_D1_vs_SHAM	Down	1	DC	Day_1
Ank2	C_D1_vs_SHAM	Down	1	DC	Day_1
Anp32b	C_D1_vs_SHAM	Down	1	DC	Day_1
Anxa4	C_D1_vs_SHAM	Down	1	T	Day_1
Ap1s2	C_D1_vs_SHAM	Down	1	AM	Day_1
Apbb1ip	C_D1_vs_SHAM	Down	1	T	Day_1
Arhgap24	C_D1_vs_SHAM	Down	1	T	Day_1
Arhgap26	C_D1_vs_SHAM	Down	1	T	Day_1
Arsb	C_D1_vs_SHAM	Down	1	DC	Day_1
Atp2b1	C_D1_vs_SHAM	Down	1	T	Day_1
Atp6v0b	C_D1_vs_SHAM	Down	1	T	Day_1
Atp6v0d2	C_D1_vs_SHAM	Down	1	T	Day_1
Atp6v1g1	C_D1_vs_SHAM	Down	1	T	Day_1
Atp8b4	C_D1_vs_SHAM	Down	1	AM	Day_1
Atxn1	C_D1_vs_SHAM	Down	1	T	Day_1
AU020206	C_D1_vs_SHAM	Down	1	T	Day_1
AW112010	C_D1_vs_SHAM	Down	1	AM	Day_1
Axl	C_D1_vs_SHAM	Down	1	T	Day_1
B230206L02Rik	C_D1_vs_SHAM	Down	1	DC	Day_1
B4galt1	C_D1_vs_SHAM	Down	1	DC	Day_1
Baz1a	C_D1_vs_SHAM	Down	1	T	Day_1
Bcar3	C_D1_vs_SHAM	Down	1	T	Day_1
Bcl2a1b	C_D1_vs_SHAM	Down	1	T	Day_1
Bcl2a1d	C_D1_vs_SHAM	Down	1	T	Day_1
Bcl2l1	C_D1_vs_SHAM	Down	1	DC	Day_1
Bco2	C_D1_vs_SHAM	Down	1	DC	Day_1
Bend6	C_D1_vs_SHAM	Down	1	DC	Day_1
Birc5	C_D1_vs_SHAM	Down	1	DC	Day_1
Bst2	C_D1_vs_SHAM	Down	1	NK	Day_1
C530008M17Rik	C_D1_vs_SHAM	Down	1	T	Day_1
C5ar1	C_D1_vs_SHAM	Down	1	T	Day_1
Cacnb2	C_D1_vs_SHAM	Down	1	DC	Day_1
Cadm1	C_D1_vs_SHAM	Down	1	DC	Day_1
Camk2d	C_D1_vs_SHAM	Down	1	T	Day_1
Car4	C_D1_vs_SHAM	Down	1	T	Day_1
Card11	C_D1_vs_SHAM	Down	1	T	Day_1
Cav1	C_D1_vs_SHAM	Down	1	AM	Day_1
Ccdc88a	C_D1_vs_SHAM	Down	1	T	Day_1
Ccl17	C_D1_vs_SHAM	Down	1	DC	Day_1
Ccl22	C_D1_vs_SHAM	Down	1	DC	Day_1
Ccl4	C_D1_vs_SHAM	Down	1	DC	Day_1
Ccnb2	C_D1_vs_SHAM	Down	1	DC	Day_1
Ccr2	C_D1_vs_SHAM	Down	1	T	Day_1
Ccr6	C_D1_vs_SHAM	Down	1	B	Day_1
Ccrl2	C_D1_vs_SHAM	Down	1	T	Day_1
Ccser1	C_D1_vs_SHAM	Down	1	DC	Day_1
Cd164	C_D1_vs_SHAM	Down	1	T	Day_1
Cd207	C_D1_vs_SHAM	Down	1	DC	Day_1
Cd24a	C_D1_vs_SHAM	Down	1	DC	Day_1
Cd302	C_D1_vs_SHAM	Down	1	T	Day_1
Cd36	C_D1_vs_SHAM	Down	1	T	Day_1
Cd40	C_D1_vs_SHAM	Down	1	DC	Day_1
Cd44	C_D1_vs_SHAM	Down	1	T	Day_1
Cd52	C_D1_vs_SHAM	Down	1	AM	Day_1
Cd68	C_D1_vs_SHAM	Down	1	T	Day_1
Cd86	C_D1_vs_SHAM	Down	1	B	Day_1
Cdca3	C_D1_vs_SHAM	Down	1	DC	Day_1
Cdca8	C_D1_vs_SHAM	Down	1	DC	Day_1
Cdk1	C_D1_vs_SHAM	Down	1	DC	Day_1
Cdk6	C_D1_vs_SHAM	Down	1	AM	Day_1
Cdon	C_D1_vs_SHAM	Down	1	DC	Day_1
Cebpb	C_D1_vs_SHAM	Down	1	T	Day_1
Cenpe	C_D1_vs_SHAM	Down	1	DC	Day_1
Chsy3	C_D1_vs_SHAM	Down	1	DC	Day_1
Cib2	C_D1_vs_SHAM	Down	1	AM	Day_1
Ckb	C_D1_vs_SHAM	Down	1	DC	Day_1
Cks1b	C_D1_vs_SHAM	Down	1	DC	Day_1
Cldn1	C_D1_vs_SHAM	Down	1	DC	Day_1
Clec12a	C_D1_vs_SHAM	Down	1	DC	Day_1
Clec4n	C_D1_vs_SHAM	Down	1	T	Day_1
Colgalt1	C_D1_vs_SHAM	Down	1	T	Day_1
Coro1a	C_D1_vs_SHAM	Down	1	AM	Day_1
Cox5a	C_D1_vs_SHAM	Down	1	AM	Day_1
Cpne8	C_D1_vs_SHAM	Down	1	T	Day_1
Creb5	C_D1_vs_SHAM	Down	1	T	Day_1
Creg1	C_D1_vs_SHAM	Down	1	T	Day_1
Cry1	C_D1_vs_SHAM	Down	1	AM	Day_1
Csf2rb	C_D1_vs_SHAM	Down	1	T	Day_1
Csrnp1	C_D1_vs_SHAM	Down	1	DC	Day_1
Ctla2a	C_D1_vs_SHAM	Down	1	T	Day_1
Ctsd	C_D1_vs_SHAM	Down	1	T	Day_1
Ctsk	C_D1_vs_SHAM	Down	1	T	Day_1
Ctsz	C_D1_vs_SHAM	Down	1	T	Day_1
Cxcl10	C_D1_vs_SHAM	Down	1	DC	Day_1
Cxcr6	C_D1_vs_SHAM	Down	1	T	Day_1
Cyb561a3	C_D1_vs_SHAM	Down	1	T	Day_1
Cyb5a	C_D1_vs_SHAM	Down	1	DC	Day_1
Cyba	C_D1_vs_SHAM	Down	1	T	Day_1
Cybb	C_D1_vs_SHAM	Down	1	T	Day_1
Cyfip1	C_D1_vs_SHAM	Down	1	T	Day_1
Cystm1	C_D1_vs_SHAM	Down	1	DC	Day_1
Dab2	C_D1_vs_SHAM	Down	1	T	Day_1
Dbi	C_D1_vs_SHAM	Down	1	T	Day_1
Dcstamp	C_D1_vs_SHAM	Down	1	DC	Day_1
Dennd4a	C_D1_vs_SHAM	Down	1	T	Day_1
Dipk1a	C_D1_vs_SHAM	Down	1	B	Day_1
Dmxl2	C_D1_vs_SHAM	Down	1	T	Day_1
Dnah11	C_D1_vs_SHAM	Down	1	AM	Day_1
Dock4	C_D1_vs_SHAM	Down	1	T	Day_1
Dock5	C_D1_vs_SHAM	Down	1	T	Day_1
Dstn	C_D1_vs_SHAM	Down	1	T	Day_1
Dtnbp1	C_D1_vs_SHAM	Down	1	T	Day_1
E230029C05Rik	C_D1_vs_SHAM	Down	1	DC	Day_1
Ear1	C_D1_vs_SHAM	Down	1	T	Day_1
Ear2	C_D1_vs_SHAM	Down	1	T	Day_1
Eef1b2	C_D1_vs_SHAM	Down	1	AM	Day_1
Eepd1	C_D1_vs_SHAM	Down	1	T	Day_1
Efhd2	C_D1_vs_SHAM	Down	1	DC	Day_1
Egr3	C_D1_vs_SHAM	Down	1	DC	Day_1
Ell2	C_D1_vs_SHAM	Down	1	T	Day_1
Enthd1	C_D1_vs_SHAM	Down	1	DC	Day_1
Epas1	C_D1_vs_SHAM	Down	1	T	Day_1
Epcam	C_D1_vs_SHAM	Down	1	DC	Day_1
Ezr	C_D1_vs_SHAM	Down	1	B	Day_1
F7	C_D1_vs_SHAM	Down	1	T	Day_1
Fabp1	C_D1_vs_SHAM	Down	1	T	Day_1
Fabp5	C_D1_vs_SHAM	Down	1	T	Day_1
Fam129a	C_D1_vs_SHAM	Down	1	T	Day_1
Ffar4	C_D1_vs_SHAM	Down	1	DC	Day_1
Fgfr1	C_D1_vs_SHAM	Down	1	DC	Day_1
Flt1	C_D1_vs_SHAM	Down	1	T	Day_1
Fnbp1l	C_D1_vs_SHAM	Down	1	DC	Day_1
Fndc3b	C_D1_vs_SHAM	Down	1	T	Day_1
Fnip2	C_D1_vs_SHAM	Down	1	T	Day_1
Frmd4a	C_D1_vs_SHAM	Down	1	T	Day_1
Frmd4b	C_D1_vs_SHAM	Down	1	DC	Day_1
Fth1	C_D1_vs_SHAM	Down	1	T	Day_1
Fyn	C_D1_vs_SHAM	Down	1	B	Day_1
Gab2	C_D1_vs_SHAM	Down	1	T	Day_1
Gabarap	C_D1_vs_SHAM	Down	1	T	Day_1
Galnt7	C_D1_vs_SHAM	Down	1	DC	Day_1
Gatm	C_D1_vs_SHAM	Down	1	DC	Day_1
Gda	C_D1_vs_SHAM	Down	1	T	Day_1
Gfra2	C_D1_vs_SHAM	Down	1	DC	Day_1
Glul	C_D1_vs_SHAM	Down	1	AM	Day_1
Gm17749	C_D1_vs_SHAM	Down	1	DC	Day_1
Gm20513	C_D1_vs_SHAM	Down	1	DC	Day_1
Gm2a	C_D1_vs_SHAM	Down	1	AM	Day_1
Gm36723	C_D1_vs_SHAM	Down	1	DC	Day_1
Gm4107	C_D1_vs_SHAM	Down	1	DC	Day_1
Gnaq	C_D1_vs_SHAM	Down	1	T	Day_1
Gng10	C_D1_vs_SHAM	Down	1	DC	Day_1
Gns	C_D1_vs_SHAM	Down	1	T	Day_1
Gpnmb	C_D1_vs_SHAM	Down	1	T	Day_1
Gpr132	C_D1_vs_SHAM	Down	1	B	Day_1
Gpr137b	C_D1_vs_SHAM	Down	1	T	Day_1
Gpr68	C_D1_vs_SHAM	Down	1	DC	Day_1
Gpx1	C_D1_vs_SHAM	Down	1	T	Day_1
Gpx4	C_D1_vs_SHAM	Down	1	T	Day_1
Grn	C_D1_vs_SHAM	Down	1	T	Day_1
Gsap	C_D1_vs_SHAM	Down	1	T	Day_1
Gsn	C_D1_vs_SHAM	Down	1	T	Day_1
Gstm1	C_D1_vs_SHAM	Down	1	T	Day_1
H2-Eb1	C_D1_vs_SHAM	Down	1	AM	Day_1
H2afz	C_D1_vs_SHAM	Down	1	DC	Day_1
Hebp1	C_D1_vs_SHAM	Down	1	T	Day_1
Hepacam2	C_D1_vs_SHAM	Down	1	DC	Day_1
Hexa	C_D1_vs_SHAM	Down	1	T	Day_1
Hexb	C_D1_vs_SHAM	Down	1	DC	Day_1
Hfe	C_D1_vs_SHAM	Down	1	DC	Day_1
Hilpda	C_D1_vs_SHAM	Down	1	T	Day_1
Hist1h1b	C_D1_vs_SHAM	Down	1	DC	Day_1
Hivep3	C_D1_vs_SHAM	Down	1	T	Day_1
Hmgb2	C_D1_vs_SHAM	Down	1	DC	Day_1
Hmox1	C_D1_vs_SHAM	Down	1	T	Day_1
Hpgd	C_D1_vs_SHAM	Down	1	T	Day_1
Hsp90ab1	C_D1_vs_SHAM	Down	1	AM	Day_1
Hvcn1	C_D1_vs_SHAM	Down	1	T	Day_1
Id2	C_D1_vs_SHAM	Down	1	DC	Day_1
Ier2	C_D1_vs_SHAM	Down	1	B	Day_1
Ifrd1	C_D1_vs_SHAM	Down	1	T	Day_1
Il13ra1	C_D1_vs_SHAM	Down	1	DC	Day_1
Il18	C_D1_vs_SHAM	Down	1	T	Day_1
Il1a	C_D1_vs_SHAM	Down	1	T	Day_1
Ildr1	C_D1_vs_SHAM	Down	1	DC	Day_1
Ints14	C_D1_vs_SHAM	Down	1	DC	Day_1
Iqgap1	C_D1_vs_SHAM	Down	1	T	Day_1
Iqsec1	C_D1_vs_SHAM	Down	1	T	Day_1
Irak2	C_D1_vs_SHAM	Down	1	T	Day_1
Irf7	C_D1_vs_SHAM	Down	1	NK	Day_1
Itga4	C_D1_vs_SHAM	Down	1	AM	Day_1
Itgae	C_D1_vs_SHAM	Down	1	DC	Day_1
Itgax	C_D1_vs_SHAM	Down	1	T	Day_1
Itgb2	C_D1_vs_SHAM	Down	1	T	Day_1
Itpripl2	C_D1_vs_SHAM	Down	1	T	Day_1
Junb	C_D1_vs_SHAM	Down	1	B	Day_1
Jund	C_D1_vs_SHAM	Down	1	DC	Day_1
Kcnip4	C_D1_vs_SHAM	Down	1	T	Day_1
Kit	C_D1_vs_SHAM	Down	1	DC	Day_1
Klf2	C_D1_vs_SHAM	Down	1	B	Day_1
Klf4	C_D1_vs_SHAM	Down	1	AM	Day_1
Klrb1b	C_D1_vs_SHAM	Down	1	DC	Day_1
Kras	C_D1_vs_SHAM	Down	1	B	Day_1
Lamp1	C_D1_vs_SHAM	Down	1	T	Day_1
Lcp1	C_D1_vs_SHAM	Down	1	T	Day_1
Lgals3	C_D1_vs_SHAM	Down	1	T	Day_1
Lmo1	C_D1_vs_SHAM	Down	1	DC	Day_1
Lmo4	C_D1_vs_SHAM	Down	1	T	Day_1
Lnx2	C_D1_vs_SHAM	Down	1	DC	Day_1
Lpl	C_D1_vs_SHAM	Down	1	T	Day_1
Lrmda	C_D1_vs_SHAM	Down	1	T	Day_1
Lrp1	C_D1_vs_SHAM	Down	1	T	Day_1
Lrp12	C_D1_vs_SHAM	Down	1	T	Day_1
Lrrc8c	C_D1_vs_SHAM	Down	1	DC	Day_1
Lrrk1	C_D1_vs_SHAM	Down	1	DC	Day_1
Lsmem1	C_D1_vs_SHAM	Down	1	DC	Day_1
Ltc4s	C_D1_vs_SHAM	Down	1	T	Day_1
Ly6e	C_D1_vs_SHAM	Down	1	AM	Day_1
Ly75	C_D1_vs_SHAM	Down	1	DC	Day_1
Lyn	C_D1_vs_SHAM	Down	1	T	Day_1
Malt1	C_D1_vs_SHAM	Down	1	T	Day_1
Mapk3	C_D1_vs_SHAM	Down	1	T	Day_1
Mcemp1	C_D1_vs_SHAM	Down	1	T	Day_1
Mertk	C_D1_vs_SHAM	Down	1	T	Day_1
Mgll	C_D1_vs_SHAM	Down	1	T	Day_1
Mgst3	C_D1_vs_SHAM	Down	1	AM	Day_1
Mitf	C_D1_vs_SHAM	Down	1	T	Day_1
Mndal	C_D1_vs_SHAM	Down	1	AM	Day_1
Morrbid	C_D1_vs_SHAM	Down	1	T	Day_1
Mpeg1	C_D1_vs_SHAM	Down	1	T	Day_1
Mrc1	C_D1_vs_SHAM	Down	1	T	Day_1
Ms4a8a	C_D1_vs_SHAM	Down	1	T	Day_1
Myadm	C_D1_vs_SHAM	Down	1	T	Day_1
Myo1e	C_D1_vs_SHAM	Down	1	T	Day_1
Myof	C_D1_vs_SHAM	Down	1	T	Day_1
N4bp1	C_D1_vs_SHAM	Down	1	DC	Day_1
Naca	C_D1_vs_SHAM	Down	1	AM	Day_1
Naip2	C_D1_vs_SHAM	Down	1	T	Day_1
Nap1l1	C_D1_vs_SHAM	Down	1	DC	Day_1
Nceh1	C_D1_vs_SHAM	Down	1	T	Day_1
Nfkbia	C_D1_vs_SHAM	Down	1	DC	Day_1
Nlrp3	C_D1_vs_SHAM	Down	1	T	Day_1
Notch2	C_D1_vs_SHAM	Down	1	T	Day_1
Npm1	C_D1_vs_SHAM	Down	1	AM	Day_1
Nr3c1	C_D1_vs_SHAM	Down	1	T	Day_1
Nrg4	C_D1_vs_SHAM	Down	1	T	Day_1
Nrp2	C_D1_vs_SHAM	Down	1	T	Day_1
Nusap1	C_D1_vs_SHAM	Down	1	DC	Day_1
Olfm1	C_D1_vs_SHAM	Down	1	DC	Day_1
Olr1	C_D1_vs_SHAM	Down	1	T	Day_1
P3h2	C_D1_vs_SHAM	Down	1	DC	Day_1
Pak1	C_D1_vs_SHAM	Down	1	DC	Day_1
Patj	C_D1_vs_SHAM	Down	1	AM	Day_1
Pgap1	C_D1_vs_SHAM	Down	1	B	Day_1
Pid1	C_D1_vs_SHAM	Down	1	T	Day_1
Pik3ap1	C_D1_vs_SHAM	Down	1	T	Day_1
Pkib	C_D1_vs_SHAM	Down	1	DC	Day_1
Plaur	C_D1_vs_SHAM	Down	1	B	Day_1
Plcb1	C_D1_vs_SHAM	Down	1	T	Day_1
Pld3	C_D1_vs_SHAM	Down	1	T	Day_1
Plek	C_D1_vs_SHAM	Down	1	T	Day_1
Plekhg1	C_D1_vs_SHAM	Down	1	T	Day_1
Plet1	C_D1_vs_SHAM	Down	1	T	Day_1
Plin2	C_D1_vs_SHAM	Down	1	T	Day_1
Plp2	C_D1_vs_SHAM	Down	1	DC	Day_1
Plscr1	C_D1_vs_SHAM	Down	1	T	Day_1
Pmepa1	C_D1_vs_SHAM	Down	1	DC	Day_1
Polr1d	C_D1_vs_SHAM	Down	1	DC	Day_1
Pparg	C_D1_vs_SHAM	Down	1	T	Day_1
Ppfibp1	C_D1_vs_SHAM	Down	1	DC	Day_1
Prkar2b	C_D1_vs_SHAM	Down	1	T	Day_1
Prkn	C_D1_vs_SHAM	Down	1	T	Day_1
Psap	C_D1_vs_SHAM	Down	1	T	Day_1
Pstpip2	C_D1_vs_SHAM	Down	1	T	Day_1
Ptpn12	C_D1_vs_SHAM	Down	1	T	Day_1
Ptprj	C_D1_vs_SHAM	Down	1	T	Day_1
Pxdc1	C_D1_vs_SHAM	Down	1	T	Day_1
Qpct	C_D1_vs_SHAM	Down	1	DC	Day_1
Rab11fip1	C_D1_vs_SHAM	Down	1	T	Day_1
Rab8b	C_D1_vs_SHAM	Down	1	T	Day_1
Rack1	C_D1_vs_SHAM	Down	1	AM	Day_1
Rad51b	C_D1_vs_SHAM	Down	1	T	Day_1
Ralgds	C_D1_vs_SHAM	Down	1	T	Day_1
Ramp1	C_D1_vs_SHAM	Down	1	T	Day_1
Rapgef2	C_D1_vs_SHAM	Down	1	DC	Day_1
Rarb	C_D1_vs_SHAM	Down	1	DC	Day_1
Rasgef1b	C_D1_vs_SHAM	Down	1	T	Day_1
Rassf4	C_D1_vs_SHAM	Down	1	T	Day_1
Rbm47	C_D1_vs_SHAM	Down	1	T	Day_1
Rbpj	C_D1_vs_SHAM	Down	1	DC	Day_1
Retreg1	C_D1_vs_SHAM	Down	1	B	Day_1
Rgcc	C_D1_vs_SHAM	Down	1	AM	Day_1
Rgs10	C_D1_vs_SHAM	Down	1	DC	Day_1
Rhof	C_D1_vs_SHAM	Down	1	DC	Day_1
Rnf180	C_D1_vs_SHAM	Down	1	T	Day_1
Rora	C_D1_vs_SHAM	Down	1	T	Day_1
Rpl13	C_D1_vs_SHAM	Down	1	AM	Day_1
Rpl32	C_D1_vs_SHAM	Down	1	AM	Day_1
Rpl36a	C_D1_vs_SHAM	Down	1	AM	Day_1
Rpl37	C_D1_vs_SHAM	Down	1	AM	Day_1
Rpl39	C_D1_vs_SHAM	Down	1	AM	Day_1
Rplp0	C_D1_vs_SHAM	Down	1	AM	Day_1
Rps15a	C_D1_vs_SHAM	Down	1	AM	Day_1
Rps18	C_D1_vs_SHAM	Down	1	AM	Day_1
Rps24	C_D1_vs_SHAM	Down	1	AM	Day_1
Rps26	C_D1_vs_SHAM	Down	1	AM	Day_1
Rps27a	C_D1_vs_SHAM	Down	1	AM	Day_1
Rps28	C_D1_vs_SHAM	Down	1	AM	Day_1
Rps4x	C_D1_vs_SHAM	Down	1	AM	Day_1
Rps5	C_D1_vs_SHAM	Down	1	AM	Day_1
Rps6ka2	C_D1_vs_SHAM	Down	1	DC	Day_1
Rps7	C_D1_vs_SHAM	Down	1	AM	Day_1
Rpsa	C_D1_vs_SHAM	Down	1	AM	Day_1
Rrm1	C_D1_vs_SHAM	Down	1	DC	Day_1
Rrm2	C_D1_vs_SHAM	Down	1	T	Day_1
Rtl8a	C_D1_vs_SHAM	Down	1	DC	Day_1
S100a10	C_D1_vs_SHAM	Down	1	AM	Day_1
Scin	C_D1_vs_SHAM	Down	1	DC	Day_1
Sema4a	C_D1_vs_SHAM	Down	1	DC	Day_1
2025-09-03	C_D1_vs_SHAM	Down	1	DC	Day_1
2025-09-06	C_D1_vs_SHAM	Down	1	DC	Day_1
Serpinb1a	C_D1_vs_SHAM	Down	1	T	Day_1
Sh3bgrl	C_D1_vs_SHAM	Down	1	T	Day_1
Sh3bgrl3	C_D1_vs_SHAM	Down	1	DC	Day_1
Sh3bp1	C_D1_vs_SHAM	Down	1	DC	Day_1
Sh3bp5	C_D1_vs_SHAM	Down	1	AM	Day_1
Sirpa	C_D1_vs_SHAM	Down	1	T	Day_1
Skil	C_D1_vs_SHAM	Down	1	DC	Day_1
Slamf7	C_D1_vs_SHAM	Down	1	DC	Day_1
Slc15a2	C_D1_vs_SHAM	Down	1	B	Day_1
Slc16a10	C_D1_vs_SHAM	Down	1	T	Day_1
Slc25a5	C_D1_vs_SHAM	Down	1	AM	Day_1
Slc7a11	C_D1_vs_SHAM	Down	1	T	Day_1
Slc7a2	C_D1_vs_SHAM	Down	1	T	Day_1
Slc7a8	C_D1_vs_SHAM	Down	1	T	Day_1
Slc8a1	C_D1_vs_SHAM	Down	1	T	Day_1
Smc2	C_D1_vs_SHAM	Down	1	DC	Day_1
Snx10	C_D1_vs_SHAM	Down	1	T	Day_1
Snx24	C_D1_vs_SHAM	Down	1	T	Day_1
Soat1	C_D1_vs_SHAM	Down	1	T	Day_1
Socs3	C_D1_vs_SHAM	Down	1	DC	Day_1
Sort1	C_D1_vs_SHAM	Down	1	T	Day_1
Spc24	C_D1_vs_SHAM	Down	1	DC	Day_1
Spi1	C_D1_vs_SHAM	Down	1	T	Day_1
Sptssa	C_D1_vs_SHAM	Down	1	T	Day_1
St8sia4	C_D1_vs_SHAM	Down	1	AM	Day_1
Stap1	C_D1_vs_SHAM	Down	1	B	Day_1
Sulf2	C_D1_vs_SHAM	Down	1	T	Day_1
Sult1a1	C_D1_vs_SHAM	Down	1	DC	Day_1
Syk	C_D1_vs_SHAM	Down	1	T	Day_1
Syne2	C_D1_vs_SHAM	Down	1	T	Day_1
Tagln2	C_D1_vs_SHAM	Down	1	T	Day_1
Tbc1d4	C_D1_vs_SHAM	Down	1	DC	Day_1
Tbc1d9	C_D1_vs_SHAM	Down	1	T	Day_1
Tbxas1	C_D1_vs_SHAM	Down	1	T	Day_1
Tcf7l2	C_D1_vs_SHAM	Down	1	T	Day_1
Tent5c	C_D1_vs_SHAM	Down	1	DC	Day_1
Tes	C_D1_vs_SHAM	Down	1	DC	Day_1
Tfec	C_D1_vs_SHAM	Down	1	T	Day_1
Timd4	C_D1_vs_SHAM	Down	1	DC	Day_1
Tlr2	C_D1_vs_SHAM	Down	1	T	Day_1
Tmcc3	C_D1_vs_SHAM	Down	1	T	Day_1
Tmco3	C_D1_vs_SHAM	Down	1	DC	Day_1
Tmem135	C_D1_vs_SHAM	Down	1	T	Day_1
Tmsb4x	C_D1_vs_SHAM	Down	1	DC	Day_1
Tnf	C_D1_vs_SHAM	Down	1	T	Day_1
Tnfaip2	C_D1_vs_SHAM	Down	1	T	Day_1
Tnfaip3	C_D1_vs_SHAM	Down	1	DC	Day_1
Tnip3	C_D1_vs_SHAM	Down	1	DC	Day_1
Tnni2	C_D1_vs_SHAM	Down	1	DC	Day_1
Tns1	C_D1_vs_SHAM	Down	1	T	Day_1
Tpd52	C_D1_vs_SHAM	Down	1	T	Day_1
Tppp3	C_D1_vs_SHAM	Down	1	AM	Day_1
Trim35	C_D1_vs_SHAM	Down	1	DC	Day_1
Trio	C_D1_vs_SHAM	Down	1	T	Day_1
Tsc22d3	C_D1_vs_SHAM	Down	1	B	Day_1
Ttc39b	C_D1_vs_SHAM	Down	1	DC	Day_1
Tuba1a	C_D1_vs_SHAM	Down	1	B	Day_1
Tuba1b	C_D1_vs_SHAM	Down	1	AM	Day_1
Tubb4b	C_D1_vs_SHAM	Down	1	B	Day_1
Txnip	C_D1_vs_SHAM	Down	1	B	Day_1
Txnrd1	C_D1_vs_SHAM	Down	1	T	Day_1
Ube2c	C_D1_vs_SHAM	Down	1	DC	Day_1
Ucp2	C_D1_vs_SHAM	Down	1	T	Day_1
Vps37b	C_D1_vs_SHAM	Down	1	B	Day_1
Wdfy3	C_D1_vs_SHAM	Down	1	T	Day_1
Wdfy4	C_D1_vs_SHAM	Down	1	DC	Day_1
Wfdc21	C_D1_vs_SHAM	Down	1	T	Day_1
Wwtr1	C_D1_vs_SHAM	Down	1	T	Day_1
Xcr1	C_D1_vs_SHAM	Down	1	DC	Day_1
Xlr	C_D1_vs_SHAM	Down	1	DC	Day_1
Zbtb16	C_D1_vs_SHAM	Down	1	T	Day_1
Zc3h12c	C_D1_vs_SHAM	Down	1	DC	Day_1
Zeb1	C_D1_vs_SHAM	Down	1	DC	Day_1
Zeb2	C_D1_vs_SHAM	Down	1	T	Day_1
Zfp36	C_D1_vs_SHAM	Down	1	DC	Day_1
Zfp608	C_D1_vs_SHAM	Down	1	T	Day_1
Exoc4	F_D1_vs_SHAM	Up	5	B,T,NK,DC,AM	Day_1
Rbm39	F_D1_vs_SHAM	Up	5	B,T,NK,DC,AM	Day_1
S100a8	F_D1_vs_SHAM	Up	5	B,T,NK,DC,AM	Day_1
S100a9	F_D1_vs_SHAM	Up	5	B,T,NK,DC,AM	Day_1
Arih1	F_D1_vs_SHAM	Up	4	B,NK,DC,AM	Day_1
Bax	F_D1_vs_SHAM	Up	4	T,NK,DC,AM	Day_1
Ecpas	F_D1_vs_SHAM	Up	4	B,NK,DC,AM	Day_1
Ifitm1	F_D1_vs_SHAM	Up	4	T,NK,DC,AM	Day_1
Phlda3	F_D1_vs_SHAM	Up	4	T,NK,DC,AM	Day_1
Rps19	F_D1_vs_SHAM	Up	4	T,NK,DC,AM	Day_1
Scgb1a1	F_D1_vs_SHAM	Up	4	B,NK,DC,AM	Day_1
Tra2b	F_D1_vs_SHAM	Up	4	B,T,NK,AM	Day_1
Bbc3	F_D1_vs_SHAM	Up	3	T,NK,DC	Day_1
Ccng1	F_D1_vs_SHAM	Up	3	NK,DC,AM	Day_1
Cdkn1a	F_D1_vs_SHAM	Up	3	B,NK,AM	Day_1
Fus	F_D1_vs_SHAM	Up	3	T,NK,AM	Day_1
H2afj	F_D1_vs_SHAM	Up	3	T,DC,AM	Day_1
Luc7l2	F_D1_vs_SHAM	Up	3	B,T,DC	Day_1
Mdm2	F_D1_vs_SHAM	Up	3	NK,DC,AM	Day_1
Ranbp2	F_D1_vs_SHAM	Up	3	T,DC,AM	Day_1
Reps1	F_D1_vs_SHAM	Up	3	B,T,NK	Day_1
Rlf	F_D1_vs_SHAM	Up	3	B,T,NK	Day_1
Rlim	F_D1_vs_SHAM	Up	3	B,T,NK	Day_1
Rps27l	F_D1_vs_SHAM	Up	3	NK,DC,AM	Day_1
S100a6	F_D1_vs_SHAM	Up	3	B,DC,AM	Day_1
Srsf5	F_D1_vs_SHAM	Up	3	B,T,AM	Day_1
Trp53inp1	F_D1_vs_SHAM	Up	3	B,T,AM	Day_1
Txnip	F_D1_vs_SHAM	Up	3	T,NK,DC	Day_1
Acod1	F_D1_vs_SHAM	Up	2	DC,AM	Day_1
Ankrd17	F_D1_vs_SHAM	Up	2	B,AM	Day_1
Atad2b	F_D1_vs_SHAM	Up	2	B,DC	Day_1
Atp11b	F_D1_vs_SHAM	Up	2	T,NK	Day_1
Atp13a3	F_D1_vs_SHAM	Up	2	B,DC	Day_1
Bach2	F_D1_vs_SHAM	Up	2	T,NK	Day_1
Cblb	F_D1_vs_SHAM	Up	2	T,NK	Day_1
Cd274	F_D1_vs_SHAM	Up	2	B,AM	Day_1
Cebpb	F_D1_vs_SHAM	Up	2	DC,AM	Day_1
Chka	F_D1_vs_SHAM	Up	2	B,AM	Day_1
Csde1	F_D1_vs_SHAM	Up	2	B,DC	Day_1
Csf3r	F_D1_vs_SHAM	Up	2	DC,AM	Day_1
Cxcl2	F_D1_vs_SHAM	Up	2	B,AM	Day_1
Cxcl3	F_D1_vs_SHAM	Up	2	DC,AM	Day_1
Dglucy	F_D1_vs_SHAM	Up	2	T,NK	Day_1
Dip2b	F_D1_vs_SHAM	Up	2	T,DC	Day_1
Dusp2	F_D1_vs_SHAM	Up	2	T,NK	Day_1
Eif2ak3	F_D1_vs_SHAM	Up	2	T,NK	Day_1
Eif2s3y	F_D1_vs_SHAM	Up	2	T,NK	Day_1
Ephx1	F_D1_vs_SHAM	Up	2	DC,AM	Day_1
Esyt2	F_D1_vs_SHAM	Up	2	NK,AM	Day_1
Etf1	F_D1_vs_SHAM	Up	2	B,NK	Day_1
Ext1	F_D1_vs_SHAM	Up	2	DC,AM	Day_1
Fth1	F_D1_vs_SHAM	Up	2	DC,AM	Day_1
Ftl1	F_D1_vs_SHAM	Up	2	DC,AM	Day_1
Gimap5	F_D1_vs_SHAM	Up	2	T,NK	Day_1
Gimap6	F_D1_vs_SHAM	Up	2	T,NK	Day_1
Gsr	F_D1_vs_SHAM	Up	2	DC,AM	Day_1
Hif1a	F_D1_vs_SHAM	Up	2	B,NK	Day_1
Ifitm2	F_D1_vs_SHAM	Up	2	DC,AM	Day_1
Jmjd1c	F_D1_vs_SHAM	Up	2	B,AM	Day_1
Laptm5	F_D1_vs_SHAM	Up	2	DC,AM	Day_1
Mgmt	F_D1_vs_SHAM	Up	2	T,AM	Day_1
Mgp	F_D1_vs_SHAM	Up	2	B,AM	Day_1
Nup153	F_D1_vs_SHAM	Up	2	T,NK	Day_1
Pde3b	F_D1_vs_SHAM	Up	2	T,DC	Day_1
Pim1	F_D1_vs_SHAM	Up	2	NK,AM	Day_1
Plac8	F_D1_vs_SHAM	Up	2	DC,AM	Day_1
Prkch	F_D1_vs_SHAM	Up	2	T,AM	Day_1
Rbm3	F_D1_vs_SHAM	Up	2	T,AM	Day_1
Retnlg	F_D1_vs_SHAM	Up	2	DC,AM	Day_1
Rictor	F_D1_vs_SHAM	Up	2	B,T	Day_1
Rnf19a	F_D1_vs_SHAM	Up	2	T,NK	Day_1
Rngtt	F_D1_vs_SHAM	Up	2	B,T	Day_1
Rpl10a	F_D1_vs_SHAM	Up	2	T,NK	Day_1
Rpl19	F_D1_vs_SHAM	Up	2	T,NK	Day_1
Rpl22l1	F_D1_vs_SHAM	Up	2	T,NK	Day_1
Rpl35	F_D1_vs_SHAM	Up	2	T,NK	Day_1
Rpl38	F_D1_vs_SHAM	Up	2	T,NK	Day_1
Rps15a	F_D1_vs_SHAM	Up	2	T,NK	Day_1
Rps20	F_D1_vs_SHAM	Up	2	T,NK	Day_1
Rps25	F_D1_vs_SHAM	Up	2	T,DC	Day_1
Rps27	F_D1_vs_SHAM	Up	2	T,NK	Day_1
Rps28	F_D1_vs_SHAM	Up	2	T,NK	Day_1
Samhd1	F_D1_vs_SHAM	Up	2	DC,AM	Day_1
Scmh1	F_D1_vs_SHAM	Up	2	T,NK	Day_1
Sell	F_D1_vs_SHAM	Up	2	T,DC	Day_1
Sfmbt1	F_D1_vs_SHAM	Up	2	B,NK	Day_1
Slfn4	F_D1_vs_SHAM	Up	2	DC,AM	Day_1
Tcf12	F_D1_vs_SHAM	Up	2	B,NK	Day_1
Tyrobp	F_D1_vs_SHAM	Up	2	DC,AM	Day_1
Wfdc17	F_D1_vs_SHAM	Up	2	T,AM	Day_1
Yars	F_D1_vs_SHAM	Up	2	B,T	Day_1
Ythdc1	F_D1_vs_SHAM	Up	2	B,NK	Day_1
9130230L23Rik	F_D1_vs_SHAM	Up	1	AM	Day_1
Abcg1	F_D1_vs_SHAM	Up	1	B	Day_1
Abhd17b	F_D1_vs_SHAM	Up	1	DC	Day_1
Aff1	F_D1_vs_SHAM	Up	1	AM	Day_1
Agap1	F_D1_vs_SHAM	Up	1	AM	Day_1
Agbl1	F_D1_vs_SHAM	Up	1	B	Day_1
Akap12	F_D1_vs_SHAM	Up	1	B	Day_1
Alcam	F_D1_vs_SHAM	Up	1	AM	Day_1
Ambra1	F_D1_vs_SHAM	Up	1	DC	Day_1
Ankrd11	F_D1_vs_SHAM	Up	1	DC	Day_1
Aopep	F_D1_vs_SHAM	Up	1	AM	Day_1
Aph1c	F_D1_vs_SHAM	Up	1	AM	Day_1
Apol8	F_D1_vs_SHAM	Up	1	AM	Day_1
App	F_D1_vs_SHAM	Up	1	DC	Day_1
Arf4	F_D1_vs_SHAM	Up	1	AM	Day_1
Arhgap17	F_D1_vs_SHAM	Up	1	B	Day_1
Arhgap24	F_D1_vs_SHAM	Up	1	B	Day_1
Arhgap31	F_D1_vs_SHAM	Up	1	AM	Day_1
Arid1b	F_D1_vs_SHAM	Up	1	B	Day_1
Atf3	F_D1_vs_SHAM	Up	1	AM	Day_1
Atf6	F_D1_vs_SHAM	Up	1	B	Day_1
Atg2a	F_D1_vs_SHAM	Up	1	NK	Day_1
Atp1b1	F_D1_vs_SHAM	Up	1	B	Day_1
Atp6v0c	F_D1_vs_SHAM	Up	1	AM	Day_1
Atp9b	F_D1_vs_SHAM	Up	1	B	Day_1
Avl9	F_D1_vs_SHAM	Up	1	T	Day_1
Baz2a	F_D1_vs_SHAM	Up	1	B	Day_1
Bcl2	F_D1_vs_SHAM	Up	1	T	Day_1
Bcl2l11	F_D1_vs_SHAM	Up	1	AM	Day_1
Bcl6	F_D1_vs_SHAM	Up	1	DC	Day_1
Bend4	F_D1_vs_SHAM	Up	1	NK	Day_1
Bhlhe40	F_D1_vs_SHAM	Up	1	AM	Day_1
Bhlhe41	F_D1_vs_SHAM	Up	1	AM	Day_1
Blnk	F_D1_vs_SHAM	Up	1	B	Day_1
Bmt2	F_D1_vs_SHAM	Up	1	B	Day_1
Brd4	F_D1_vs_SHAM	Up	1	B	Day_1
Btg1	F_D1_vs_SHAM	Up	1	AM	Day_1
Btg3	F_D1_vs_SHAM	Up	1	T	Day_1
Cables1	F_D1_vs_SHAM	Up	1	NK	Day_1
Cacna1e	F_D1_vs_SHAM	Up	1	B	Day_1
Calm2	F_D1_vs_SHAM	Up	1	B	Day_1
Car2	F_D1_vs_SHAM	Up	1	NK	Day_1
Carmil1	F_D1_vs_SHAM	Up	1	B	Day_1
Ccl3	F_D1_vs_SHAM	Up	1	AM	Day_1
Ccl6	F_D1_vs_SHAM	Up	1	AM	Day_1
Ccnl1	F_D1_vs_SHAM	Up	1	AM	Day_1
Ccz1	F_D1_vs_SHAM	Up	1	T	Day_1
Cd180	F_D1_vs_SHAM	Up	1	B	Day_1
Cd24a	F_D1_vs_SHAM	Up	1	AM	Day_1
Cd300lb	F_D1_vs_SHAM	Up	1	DC	Day_1
Cd36	F_D1_vs_SHAM	Up	1	AM	Day_1
Cd53	F_D1_vs_SHAM	Up	1	AM	Day_1
Cd55	F_D1_vs_SHAM	Up	1	T	Day_1
Cd79b	F_D1_vs_SHAM	Up	1	B	Day_1
Cd80	F_D1_vs_SHAM	Up	1	AM	Day_1
Cd9	F_D1_vs_SHAM	Up	1	AM	Day_1
Cdc42bpg	F_D1_vs_SHAM	Up	1	AM	Day_1
Cdyl2	F_D1_vs_SHAM	Up	1	B	Day_1
Cecr2	F_D1_vs_SHAM	Up	1	B	Day_1
Chst11	F_D1_vs_SHAM	Up	1	B	Day_1
Cir1	F_D1_vs_SHAM	Up	1	T	Day_1
Clec4e	F_D1_vs_SHAM	Up	1	DC	Day_1
Clic4	F_D1_vs_SHAM	Up	1	B	Day_1
Clint1	F_D1_vs_SHAM	Up	1	B	Day_1
Cnr2	F_D1_vs_SHAM	Up	1	B	Day_1
Colec12	F_D1_vs_SHAM	Up	1	AM	Day_1
Commd3	F_D1_vs_SHAM	Up	1	AM	Day_1
Cop1	F_D1_vs_SHAM	Up	1	B	Day_1
Cox6b2	F_D1_vs_SHAM	Up	1	AM	Day_1
Cpeb2	F_D1_vs_SHAM	Up	1	NK	Day_1
Cstb	F_D1_vs_SHAM	Up	1	AM	Day_1
Ctsd	F_D1_vs_SHAM	Up	1	AM	Day_1
Ctsk	F_D1_vs_SHAM	Up	1	AM	Day_1
Cxcl1	F_D1_vs_SHAM	Up	1	AM	Day_1
Cybb	F_D1_vs_SHAM	Up	1	B	Day_1
Dcxr	F_D1_vs_SHAM	Up	1	AM	Day_1
Ddx3y	F_D1_vs_SHAM	Up	1	NK	Day_1
Dgkd	F_D1_vs_SHAM	Up	1	B	Day_1
Dgki	F_D1_vs_SHAM	Up	1	DC	Day_1
Dhx9	F_D1_vs_SHAM	Up	1	B	Day_1
Dip2c	F_D1_vs_SHAM	Up	1	B	Day_1
Dnajb9	F_D1_vs_SHAM	Up	1	B	Day_1
Dock10	F_D1_vs_SHAM	Up	1	B	Day_1
Dusp1	F_D1_vs_SHAM	Up	1	AM	Day_1
Ehd1	F_D1_vs_SHAM	Up	1	AM	Day_1
Eif2s2	F_D1_vs_SHAM	Up	1	B	Day_1
Eif5a	F_D1_vs_SHAM	Up	1	T	Day_1
Emb	F_D1_vs_SHAM	Up	1	NK	Day_1
Emilin2	F_D1_vs_SHAM	Up	1	DC	Day_1
Eml4	F_D1_vs_SHAM	Up	1	B	Day_1
Emp1	F_D1_vs_SHAM	Up	1	AM	Day_1
Epc2	F_D1_vs_SHAM	Up	1	T	Day_1
Ereg	F_D1_vs_SHAM	Up	1	AM	Day_1
Ewsr1	F_D1_vs_SHAM	Up	1	B	Day_1
Exoc2	F_D1_vs_SHAM	Up	1	B	Day_1
Fabp5	F_D1_vs_SHAM	Up	1	AM	Day_1
Fam107b	F_D1_vs_SHAM	Up	1	NK	Day_1
Fam168b	F_D1_vs_SHAM	Up	1	B	Day_1
Fbxl5	F_D1_vs_SHAM	Up	1	AM	Day_1
Fbxw11	F_D1_vs_SHAM	Up	1	AM	Day_1
Fcer1g	F_D1_vs_SHAM	Up	1	DC	Day_1
Fnbp1	F_D1_vs_SHAM	Up	1	B	Day_1
Fnip1	F_D1_vs_SHAM	Up	1	B	Day_1
Fos	F_D1_vs_SHAM	Up	1	AM	Day_1
Foxj3	F_D1_vs_SHAM	Up	1	NK	Day_1
Foxo1	F_D1_vs_SHAM	Up	1	B	Day_1
Ftl1-ps1	F_D1_vs_SHAM	Up	1	AM	Day_1
Gabarap	F_D1_vs_SHAM	Up	1	AM	Day_1
Gas5	F_D1_vs_SHAM	Up	1	NK	Day_1
Gas6	F_D1_vs_SHAM	Up	1	DC	Day_1
Gatad2a	F_D1_vs_SHAM	Up	1	NK	Day_1
Gclc	F_D1_vs_SHAM	Up	1	AM	Day_1
Gde1	F_D1_vs_SHAM	Up	1	AM	Day_1
Gdf15	F_D1_vs_SHAM	Up	1	AM	Day_1
Gm10076	F_D1_vs_SHAM	Up	1	T	Day_1
Gm26917	F_D1_vs_SHAM	Up	1	T	Day_1
Gm42047	F_D1_vs_SHAM	Up	1	AM	Day_1
Gnaq	F_D1_vs_SHAM	Up	1	AM	Day_1
Gpat3	F_D1_vs_SHAM	Up	1	AM	Day_1
Hdc	F_D1_vs_SHAM	Up	1	AM	Day_1
Hmgb2	F_D1_vs_SHAM	Up	1	NK	Day_1
Hmox1	F_D1_vs_SHAM	Up	1	AM	Day_1
Hnrnpa1	F_D1_vs_SHAM	Up	1	T	Day_1
Hnrnpdl	F_D1_vs_SHAM	Up	1	T	Day_1
Hp	F_D1_vs_SHAM	Up	1	AM	Day_1
Id2	F_D1_vs_SHAM	Up	1	AM	Day_1
Ier5	F_D1_vs_SHAM	Up	1	NK	Day_1
Ifi27l2a	F_D1_vs_SHAM	Up	1	AM	Day_1
Ifitm3	F_D1_vs_SHAM	Up	1	AM	Day_1
Ifng	F_D1_vs_SHAM	Up	1	NK	Day_1
Igfbp4	F_D1_vs_SHAM	Up	1	T	Day_1
Ighm	F_D1_vs_SHAM	Up	1	B	Day_1
Iglc2	F_D1_vs_SHAM	Up	1	B	Day_1
Ikzf1	F_D1_vs_SHAM	Up	1	B	Day_1
Ikzf3	F_D1_vs_SHAM	Up	1	B	Day_1
Il12a	F_D1_vs_SHAM	Up	1	B	Day_1
Il1a	F_D1_vs_SHAM	Up	1	AM	Day_1
Il1r2	F_D1_vs_SHAM	Up	1	AM	Day_1
Il21r	F_D1_vs_SHAM	Up	1	DC	Day_1
Il2rb	F_D1_vs_SHAM	Up	1	T	Day_1
Irf2bp2	F_D1_vs_SHAM	Up	1	B	Day_1
Irf4	F_D1_vs_SHAM	Up	1	B	Day_1
Irs2	F_D1_vs_SHAM	Up	1	B	Day_1
Itgam	F_D1_vs_SHAM	Up	1	AM	Day_1
Jun	F_D1_vs_SHAM	Up	1	AM	Day_1
Junb	F_D1_vs_SHAM	Up	1	AM	Day_1
Kif1b	F_D1_vs_SHAM	Up	1	T	Day_1
Klf2	F_D1_vs_SHAM	Up	1	T	Day_1
Klf6	F_D1_vs_SHAM	Up	1	AM	Day_1
Klhl14	F_D1_vs_SHAM	Up	1	B	Day_1
Kpna1	F_D1_vs_SHAM	Up	1	T	Day_1
Kpna4	F_D1_vs_SHAM	Up	1	DC	Day_1
Lcn2	F_D1_vs_SHAM	Up	1	AM	Day_1
Lhfpl2	F_D1_vs_SHAM	Up	1	AM	Day_1
Lilr4b	F_D1_vs_SHAM	Up	1	AM	Day_1
Lncpint	F_D1_vs_SHAM	Up	1	AM	Day_1
Lrp12	F_D1_vs_SHAM	Up	1	AM	Day_1
Ltb	F_D1_vs_SHAM	Up	1	B	Day_1
Ly6d	F_D1_vs_SHAM	Up	1	B	Day_1
Lyst	F_D1_vs_SHAM	Up	1	T	Day_1
Lztfl1	F_D1_vs_SHAM	Up	1	B	Day_1
Maff	F_D1_vs_SHAM	Up	1	AM	Day_1
Malat1	F_D1_vs_SHAM	Up	1	AM	Day_1
Map3k20	F_D1_vs_SHAM	Up	1	DC	Day_1
Map3k5	F_D1_vs_SHAM	Up	1	NK	Day_1
Mapkapk2	F_D1_vs_SHAM	Up	1	AM	Day_1
Mbnl2	F_D1_vs_SHAM	Up	1	AM	Day_1
Med13	F_D1_vs_SHAM	Up	1	B	Day_1
Mir22hg	F_D1_vs_SHAM	Up	1	DC	Day_1
Mob3b	F_D1_vs_SHAM	Up	1	AM	Day_1
Msi2	F_D1_vs_SHAM	Up	1	B	Day_1
mt-Nd4l	F_D1_vs_SHAM	Up	1	B	Day_1
Mt1	F_D1_vs_SHAM	Up	1	AM	Day_1
Nampt	F_D1_vs_SHAM	Up	1	AM	Day_1
Nav2	F_D1_vs_SHAM	Up	1	B	Day_1
Ncoa1	F_D1_vs_SHAM	Up	1	B	Day_1
Ncoa2	F_D1_vs_SHAM	Up	1	B	Day_1
Neat1	F_D1_vs_SHAM	Up	1	AM	Day_1
Nptn	F_D1_vs_SHAM	Up	1	NK	Day_1
Nr1d1	F_D1_vs_SHAM	Up	1	AM	Day_1
Nr1d2	F_D1_vs_SHAM	Up	1	AM	Day_1
Nsmce2	F_D1_vs_SHAM	Up	1	B	Day_1
Oga	F_D1_vs_SHAM	Up	1	NK	Day_1
Osbpl8	F_D1_vs_SHAM	Up	1	B	Day_1
Osm	F_D1_vs_SHAM	Up	1	AM	Day_1
Pax5	F_D1_vs_SHAM	Up	1	B	Day_1
Pdcd4	F_D1_vs_SHAM	Up	1	B	Day_1
Pdcd6ip	F_D1_vs_SHAM	Up	1	NK	Day_1
Pde7a	F_D1_vs_SHAM	Up	1	B	Day_1
Phlda1	F_D1_vs_SHAM	Up	1	AM	Day_1
Pid1	F_D1_vs_SHAM	Up	1	AM	Day_1
Pla2g7	F_D1_vs_SHAM	Up	1	DC	Day_1
Plcb1	F_D1_vs_SHAM	Up	1	AM	Day_1
Plk2	F_D1_vs_SHAM	Up	1	AM	Day_1
Plk3	F_D1_vs_SHAM	Up	1	AM	Day_1
Pnpla8	F_D1_vs_SHAM	Up	1	DC	Day_1
Pnrc1	F_D1_vs_SHAM	Up	1	AM	Day_1
Ppm1h	F_D1_vs_SHAM	Up	1	T	Day_1
Ppp1r12a	F_D1_vs_SHAM	Up	1	DC	Day_1
Ppp1r15a	F_D1_vs_SHAM	Up	1	AM	Day_1
Ppp2ca	F_D1_vs_SHAM	Up	1	AM	Day_1
Ppp2r5a	F_D1_vs_SHAM	Up	1	B	Day_1
Prkcd	F_D1_vs_SHAM	Up	1	B	Day_1
Ptbp3	F_D1_vs_SHAM	Up	1	DC	Day_1
Ptp4a3	F_D1_vs_SHAM	Up	1	T	Day_1
Pvt1	F_D1_vs_SHAM	Up	1	NK	Day_1
Pycard	F_D1_vs_SHAM	Up	1	AM	Day_1
Rab11fip1	F_D1_vs_SHAM	Up	1	AM	Day_1
Rab2a	F_D1_vs_SHAM	Up	1	DC	Day_1
Raf1	F_D1_vs_SHAM	Up	1	AM	Day_1
Rapgef1	F_D1_vs_SHAM	Up	1	B	Day_1
Rasgef1b	F_D1_vs_SHAM	Up	1	AM	Day_1
Rb1cc1	F_D1_vs_SHAM	Up	1	DC	Day_1
Rcc2	F_D1_vs_SHAM	Up	1	B	Day_1
Rel	F_D1_vs_SHAM	Up	1	AM	Day_1
Resf1	F_D1_vs_SHAM	Up	1	AM	Day_1
Rftn1	F_D1_vs_SHAM	Up	1	B	Day_1
Rgs1	F_D1_vs_SHAM	Up	1	AM	Day_1
Rgs2	F_D1_vs_SHAM	Up	1	AM	Day_1
Rhoh	F_D1_vs_SHAM	Up	1	T	Day_1
Ric1	F_D1_vs_SHAM	Up	1	B	Day_1
Riok1	F_D1_vs_SHAM	Up	1	T	Day_1
Rnf19b	F_D1_vs_SHAM	Up	1	B	Day_1
Rnf4	F_D1_vs_SHAM	Up	1	B	Day_1
Rpl23	F_D1_vs_SHAM	Up	1	T	Day_1
Rpl27a	F_D1_vs_SHAM	Up	1	T	Day_1
Rpl30	F_D1_vs_SHAM	Up	1	T	Day_1
Rpl36	F_D1_vs_SHAM	Up	1	T	Day_1
Rpl36a	F_D1_vs_SHAM	Up	1	T	Day_1
Rpl39	F_D1_vs_SHAM	Up	1	T	Day_1
Rps10	F_D1_vs_SHAM	Up	1	NK	Day_1
Rps12	F_D1_vs_SHAM	Up	1	T	Day_1
Rps18	F_D1_vs_SHAM	Up	1	NK	Day_1
Rps2	F_D1_vs_SHAM	Up	1	T	Day_1
Rps21	F_D1_vs_SHAM	Up	1	T	Day_1
Rps29	F_D1_vs_SHAM	Up	1	T	Day_1
Rps3a1	F_D1_vs_SHAM	Up	1	T	Day_1
Rps6	F_D1_vs_SHAM	Up	1	T	Day_1
Runx2	F_D1_vs_SHAM	Up	1	DC	Day_1
Sat1	F_D1_vs_SHAM	Up	1	AM	Day_1
Scaf11	F_D1_vs_SHAM	Up	1	B	Day_1
Scgb3a2	F_D1_vs_SHAM	Up	1	AM	Day_1
Sec63	F_D1_vs_SHAM	Up	1	B	Day_1
Selplg	F_D1_vs_SHAM	Up	1	AM	Day_1
Serinc3	F_D1_vs_SHAM	Up	1	B	Day_1
Serinc5	F_D1_vs_SHAM	Up	1	B	Day_1
Serpine2	F_D1_vs_SHAM	Up	1	NK	Day_1
Setbp1	F_D1_vs_SHAM	Up	1	NK	Day_1
Sft2d2	F_D1_vs_SHAM	Up	1	NK	Day_1
Sgk1	F_D1_vs_SHAM	Up	1	AM	Day_1
Sh3glb1	F_D1_vs_SHAM	Up	1	B	Day_1
Simc1	F_D1_vs_SHAM	Up	1	NK	Day_1
Slc12a6	F_D1_vs_SHAM	Up	1	B	Day_1
Slc15a3	F_D1_vs_SHAM	Up	1	AM	Day_1
Slc22a4	F_D1_vs_SHAM	Up	1	DC	Day_1
Slc25a18	F_D1_vs_SHAM	Up	1	B	Day_1
Slc7a11	F_D1_vs_SHAM	Up	1	DC	Day_1
Smchd1	F_D1_vs_SHAM	Up	1	T	Day_1
Smg1	F_D1_vs_SHAM	Up	1	B	Day_1
Smim3	F_D1_vs_SHAM	Up	1	AM	Day_1
Smox	F_D1_vs_SHAM	Up	1	NK	Day_1
Snd1	F_D1_vs_SHAM	Up	1	DC	Day_1
Sorl1	F_D1_vs_SHAM	Up	1	AM	Day_1
Sos2	F_D1_vs_SHAM	Up	1	NK	Day_1
Spp1	F_D1_vs_SHAM	Up	1	AM	Day_1
Srgn	F_D1_vs_SHAM	Up	1	AM	Day_1
Stat3	F_D1_vs_SHAM	Up	1	T	Day_1
Suco	F_D1_vs_SHAM	Up	1	AM	Day_1
Swap70	F_D1_vs_SHAM	Up	1	B	Day_1
Syk	F_D1_vs_SHAM	Up	1	DC	Day_1
Tab2	F_D1_vs_SHAM	Up	1	NK	Day_1
Tapt1	F_D1_vs_SHAM	Up	1	AM	Day_1
Tbc1d15	F_D1_vs_SHAM	Up	1	AM	Day_1
Tcf7	F_D1_vs_SHAM	Up	1	NK	Day_1
Tent2	F_D1_vs_SHAM	Up	1	B	Day_1
Tgm2	F_D1_vs_SHAM	Up	1	DC	Day_1
Thbs1	F_D1_vs_SHAM	Up	1	AM	Day_1
Thoc1	F_D1_vs_SHAM	Up	1	T	Day_1
Tiparp	F_D1_vs_SHAM	Up	1	AM	Day_1
Tm9sf3	F_D1_vs_SHAM	Up	1	AM	Day_1
Tmem131l	F_D1_vs_SHAM	Up	1	B	Day_1
Tmem163	F_D1_vs_SHAM	Up	1	B	Day_1
Tnf	F_D1_vs_SHAM	Up	1	AM	Day_1
Tnfaip3	F_D1_vs_SHAM	Up	1	AM	Day_1
Tnfrsf26	F_D1_vs_SHAM	Up	1	T	Day_1
Tnfsf8	F_D1_vs_SHAM	Up	1	T	Day_1
Top1	F_D1_vs_SHAM	Up	1	AM	Day_1
Tor1aip1	F_D1_vs_SHAM	Up	1	B	Day_1
Traf3	F_D1_vs_SHAM	Up	1	B	Day_1
Tram2	F_D1_vs_SHAM	Up	1	B	Day_1
Trib1	F_D1_vs_SHAM	Up	1	AM	Day_1
Trio	F_D1_vs_SHAM	Up	1	AM	Day_1
Trp53cor1	F_D1_vs_SHAM	Up	1	NK	Day_1
Trp53i11	F_D1_vs_SHAM	Up	1	B	Day_1
Ttc28	F_D1_vs_SHAM	Up	1	NK	Day_1
Tut4	F_D1_vs_SHAM	Up	1	DC	Day_1
Ubald2	F_D1_vs_SHAM	Up	1	T	Day_1
Ubc	F_D1_vs_SHAM	Up	1	AM	Day_1
Ube2g1	F_D1_vs_SHAM	Up	1	DC	Day_1
Ube2j1	F_D1_vs_SHAM	Up	1	B	Day_1
Usp3	F_D1_vs_SHAM	Up	1	B	Day_1
Vat1	F_D1_vs_SHAM	Up	1	AM	Day_1
Vav2	F_D1_vs_SHAM	Up	1	B	Day_1
Vav3	F_D1_vs_SHAM	Up	1	AM	Day_1
Vdr	F_D1_vs_SHAM	Up	1	DC	Day_1
Vmp1	F_D1_vs_SHAM	Up	1	AM	Day_1
Vopp1	F_D1_vs_SHAM	Up	1	DC	Day_1
Xpr1	F_D1_vs_SHAM	Up	1	B	Day_1
Zbtb11	F_D1_vs_SHAM	Up	1	AM	Day_1
Zeb1	F_D1_vs_SHAM	Up	1	NK	Day_1
Zeb2	F_D1_vs_SHAM	Up	1	B	Day_1
Zfand3	F_D1_vs_SHAM	Up	1	B	Day_1
Zfp36	F_D1_vs_SHAM	Up	1	AM	Day_1
Zfp608	F_D1_vs_SHAM	Up	1	AM	Day_1
Zfp654	F_D1_vs_SHAM	Up	1	B	Day_1
Zmat3	F_D1_vs_SHAM	Up	1	AM	Day_1
Hba-a1	F_D1_vs_SHAM	Down	5	B,T,NK,DC,AM	Day_1
Hba-a2	F_D1_vs_SHAM	Down	5	B,T,NK,DC,AM	Day_1
Hbb-bs	F_D1_vs_SHAM	Down	5	B,T,NK,DC,AM	Day_1
Hbb-bt	F_D1_vs_SHAM	Down	5	B,T,NK,DC,AM	Day_1
Btg2	F_D1_vs_SHAM	Down	4	B,T,NK,DC	Day_1
Chil3	F_D1_vs_SHAM	Down	4	B,T,NK,DC	Day_1
Ell2	F_D1_vs_SHAM	Down	4	B,T,DC,AM	Day_1
Gpcpd1	F_D1_vs_SHAM	Down	4	B,T,DC,AM	Day_1
Grap2	F_D1_vs_SHAM	Down	4	B,T,DC,AM	Day_1
Slc15a2	F_D1_vs_SHAM	Down	4	B,T,NK,DC	Day_1
Trim12c	F_D1_vs_SHAM	Down	4	B,T,NK,DC	Day_1
2610037D02Rik	F_D1_vs_SHAM	Down	3	B,DC,AM	Day_1
Cd83	F_D1_vs_SHAM	Down	3	B,T,DC	Day_1
Clec2d	F_D1_vs_SHAM	Down	3	T,DC,AM	Day_1
Crem	F_D1_vs_SHAM	Down	3	B,T,NK	Day_1
Cst3	F_D1_vs_SHAM	Down	3	B,T,DC	Day_1
Emp3	F_D1_vs_SHAM	Down	3	B,T,NK	Day_1
Fkbp5	F_D1_vs_SHAM	Down	3	T,DC,AM	Day_1
Gm26740	F_D1_vs_SHAM	Down	3	B,T,NK	Day_1
Isy1	F_D1_vs_SHAM	Down	3	B,T,NK	Day_1
Ly6e	F_D1_vs_SHAM	Down	3	B,T,DC	Day_1
Mir142hg	F_D1_vs_SHAM	Down	3	B,NK,DC	Day_1
Mthfs	F_D1_vs_SHAM	Down	3	T,DC,AM	Day_1
Myl12b	F_D1_vs_SHAM	Down	3	B,NK,DC	Day_1
Neat1	F_D1_vs_SHAM	Down	3	B,T,NK	Day_1
Nr4a1	F_D1_vs_SHAM	Down	3	B,T,DC	Day_1
Raet1e	F_D1_vs_SHAM	Down	3	B,T,NK	Day_1
Sftpc	F_D1_vs_SHAM	Down	3	B,T,NK	Day_1
Srsf7	F_D1_vs_SHAM	Down	3	B,NK,DC	Day_1
Stmn1	F_D1_vs_SHAM	Down	3	T,DC,AM	Day_1
Trf	F_D1_vs_SHAM	Down	3	T,DC,AM	Day_1
Trim25	F_D1_vs_SHAM	Down	3	B,T,AM	Day_1
Ubash3b	F_D1_vs_SHAM	Down	3	T,NK,DC	Day_1
Vim	F_D1_vs_SHAM	Down	3	B,T,DC	Day_1
A930007I19Rik	F_D1_vs_SHAM	Down	2	T,AM	Day_1
Actr3	F_D1_vs_SHAM	Down	2	T,NK	Day_1
Add3	F_D1_vs_SHAM	Down	2	B,DC	Day_1
Adipor2	F_D1_vs_SHAM	Down	2	T,AM	Day_1
Agmo	F_D1_vs_SHAM	Down	2	T,AM	Day_1
Agpat4	F_D1_vs_SHAM	Down	2	B,DC	Day_1
Anxa2	F_D1_vs_SHAM	Down	2	NK,DC	Day_1
Ap1s2	F_D1_vs_SHAM	Down	2	DC,AM	Day_1
Apbb1ip	F_D1_vs_SHAM	Down	2	T,AM	Day_1
Arhgap45	F_D1_vs_SHAM	Down	2	B,NK	Day_1
Arhgef18	F_D1_vs_SHAM	Down	2	B,NK	Day_1
Arl6ip1	F_D1_vs_SHAM	Down	2	T,NK	Day_1
Arpc1b	F_D1_vs_SHAM	Down	2	T,NK	Day_1
Atp5d	F_D1_vs_SHAM	Down	2	B,NK	Day_1
Atp6v0d2	F_D1_vs_SHAM	Down	2	T,AM	Day_1
Atp8b4	F_D1_vs_SHAM	Down	2	DC,AM	Day_1
AU020206	F_D1_vs_SHAM	Down	2	T,AM	Day_1
AW112010	F_D1_vs_SHAM	Down	2	NK,AM	Day_1
Baz1a	F_D1_vs_SHAM	Down	2	T,DC	Day_1
Capg	F_D1_vs_SHAM	Down	2	B,T	Day_1
Ccnd2	F_D1_vs_SHAM	Down	2	T,NK	Day_1
Cd47	F_D1_vs_SHAM	Down	2	T,DC	Day_1
Cd52	F_D1_vs_SHAM	Down	2	T,NK	Day_1
Cd74	F_D1_vs_SHAM	Down	2	T,AM	Day_1
Cidec	F_D1_vs_SHAM	Down	2	T,AM	Day_1
Comt	F_D1_vs_SHAM	Down	2	T,AM	Day_1
Csf2rb	F_D1_vs_SHAM	Down	2	T,AM	Day_1
Ctsc	F_D1_vs_SHAM	Down	2	T,NK	Day_1
Ctsd	F_D1_vs_SHAM	Down	2	T,NK	Day_1
D16Ertd472e	F_D1_vs_SHAM	Down	2	T,NK	Day_1
Dipk1a	F_D1_vs_SHAM	Down	2	B,AM	Day_1
Dleu2	F_D1_vs_SHAM	Down	2	T,AM	Day_1
Dst	F_D1_vs_SHAM	Down	2	T,DC	Day_1
Evl	F_D1_vs_SHAM	Down	2	T,AM	Day_1
Fabp4	F_D1_vs_SHAM	Down	2	T,AM	Day_1
Fam129a	F_D1_vs_SHAM	Down	2	T,AM	Day_1
Frmd4a	F_D1_vs_SHAM	Down	2	T,AM	Day_1
Gnb2	F_D1_vs_SHAM	Down	2	T,DC	Day_1
Gpr171	F_D1_vs_SHAM	Down	2	B,NK	Day_1
Gsap	F_D1_vs_SHAM	Down	2	T,NK	Day_1
Havcr2	F_D1_vs_SHAM	Down	2	DC,AM	Day_1
Hexa	F_D1_vs_SHAM	Down	2	T,DC	Day_1
Hip1	F_D1_vs_SHAM	Down	2	T,AM	Day_1
Htr2c	F_D1_vs_SHAM	Down	2	T,AM	Day_1
Ier2	F_D1_vs_SHAM	Down	2	B,DC	Day_1
Ifi203	F_D1_vs_SHAM	Down	2	T,DC	Day_1
Ifi30	F_D1_vs_SHAM	Down	2	T,AM	Day_1
Ifrd1	F_D1_vs_SHAM	Down	2	T,DC	Day_1
Igkc	F_D1_vs_SHAM	Down	2	T,DC	Day_1
Il18	F_D1_vs_SHAM	Down	2	T,DC	Day_1
Il1rn	F_D1_vs_SHAM	Down	2	T,AM	Day_1
Ildr1	F_D1_vs_SHAM	Down	2	B,DC	Day_1
Irf2	F_D1_vs_SHAM	Down	2	B,T	Day_1
Itgb2	F_D1_vs_SHAM	Down	2	T,NK	Day_1
Itgb7	F_D1_vs_SHAM	Down	2	B,DC	Day_1
Itm2b	F_D1_vs_SHAM	Down	2	T,NK	Day_1
Jpt1	F_D1_vs_SHAM	Down	2	T,NK	Day_1
Junb	F_D1_vs_SHAM	Down	2	B,DC	Day_1
Kcnip4	F_D1_vs_SHAM	Down	2	T,AM	Day_1
Kcnq1ot1	F_D1_vs_SHAM	Down	2	T,AM	Day_1
Klrd1	F_D1_vs_SHAM	Down	2	NK,DC	Day_1
Krt19	F_D1_vs_SHAM	Down	2	T,AM	Day_1
Krt79	F_D1_vs_SHAM	Down	2	T,AM	Day_1
Lamb3	F_D1_vs_SHAM	Down	2	B,NK	Day_1
Lima1	F_D1_vs_SHAM	Down	2	T,AM	Day_1
Lrrc8d	F_D1_vs_SHAM	Down	2	B,T	Day_1
Lsp1	F_D1_vs_SHAM	Down	2	T,DC	Day_1
Macf1	F_D1_vs_SHAM	Down	2	B,DC	Day_1
Mapkapk3	F_D1_vs_SHAM	Down	2	T,AM	Day_1
Mgll	F_D1_vs_SHAM	Down	2	T,AM	Day_1
Morrbid	F_D1_vs_SHAM	Down	2	T,AM	Day_1
Ms4a8a	F_D1_vs_SHAM	Down	2	T,AM	Day_1
Mt2	F_D1_vs_SHAM	Down	2	T,DC	Day_1
Mthfsl	F_D1_vs_SHAM	Down	2	DC,AM	Day_1
Myadm	F_D1_vs_SHAM	Down	2	T,DC	Day_1
Myo1f	F_D1_vs_SHAM	Down	2	T,AM	Day_1
Nav2	F_D1_vs_SHAM	Down	2	T,DC	Day_1
Nceh1	F_D1_vs_SHAM	Down	2	T,AM	Day_1
Nfkbid	F_D1_vs_SHAM	Down	2	T,DC	Day_1
Nrg4	F_D1_vs_SHAM	Down	2	T,AM	Day_1
Otulinl	F_D1_vs_SHAM	Down	2	NK,AM	Day_1
P2ry10	F_D1_vs_SHAM	Down	2	B,T	Day_1
Pak2	F_D1_vs_SHAM	Down	2	NK,AM	Day_1
Plet1	F_D1_vs_SHAM	Down	2	T,DC	Day_1
Plscr1	F_D1_vs_SHAM	Down	2	T,DC	Day_1
Pparg	F_D1_vs_SHAM	Down	2	T,AM	Day_1
Ppp1r12b	F_D1_vs_SHAM	Down	2	T,AM	Day_1
Prkar2b	F_D1_vs_SHAM	Down	2	T,AM	Day_1
Prkn	F_D1_vs_SHAM	Down	2	T,AM	Day_1
Pstpip2	F_D1_vs_SHAM	Down	2	T,AM	Day_1
Ptms	F_D1_vs_SHAM	Down	2	T,DC	Day_1
Ptpn12	F_D1_vs_SHAM	Down	2	T,NK	Day_1
Rab43	F_D1_vs_SHAM	Down	2	B,NK	Day_1
Rac2	F_D1_vs_SHAM	Down	2	T,NK	Day_1
Ramp1	F_D1_vs_SHAM	Down	2	T,DC	Day_1
Rassf4	F_D1_vs_SHAM	Down	2	T,AM	Day_1
Retreg1	F_D1_vs_SHAM	Down	2	B,DC	Day_1
Rhoq	F_D1_vs_SHAM	Down	2	T,AM	Day_1
Rnf180	F_D1_vs_SHAM	Down	2	T,AM	Day_1
Rtn3	F_D1_vs_SHAM	Down	2	B,T	Day_1
S100a10	F_D1_vs_SHAM	Down	2	B,T	Day_1
Samhd1	F_D1_vs_SHAM	Down	2	B,T	Day_1
Selplg	F_D1_vs_SHAM	Down	2	T,NK	Day_1
Serpinb1a	F_D1_vs_SHAM	Down	2	B,AM	Day_1
Serpinb9	F_D1_vs_SHAM	Down	2	NK,DC	Day_1
Sla	F_D1_vs_SHAM	Down	2	B,T	Day_1
Slc16a10	F_D1_vs_SHAM	Down	2	T,AM	Day_1
Snx18	F_D1_vs_SHAM	Down	2	T,NK	Day_1
Sort1	F_D1_vs_SHAM	Down	2	T,AM	Day_1
Spi1	F_D1_vs_SHAM	Down	2	T,AM	Day_1
Spp1	F_D1_vs_SHAM	Down	2	T,DC	Day_1
St8sia4	F_D1_vs_SHAM	Down	2	T,AM	Day_1
Tagln2	F_D1_vs_SHAM	Down	2	T,NK	Day_1
Tmcc3	F_D1_vs_SHAM	Down	2	T,NK	Day_1
Tmsb4x	F_D1_vs_SHAM	Down	2	T,NK	Day_1
Tpm4	F_D1_vs_SHAM	Down	2	B,NK	Day_1
Traf3ip3	F_D1_vs_SHAM	Down	2	B,NK	Day_1
Vps37b	F_D1_vs_SHAM	Down	2	B,NK	Day_1
Wdfy4	F_D1_vs_SHAM	Down	2	T,DC	Day_1
1810037I17Rik	F_D1_vs_SHAM	Down	1	T	Day_1
2510009E07Rik	F_D1_vs_SHAM	Down	1	DC	Day_1
2610035D17Rik	F_D1_vs_SHAM	Down	1	B	Day_1
4933406I18Rik	F_D1_vs_SHAM	Down	1	B	Day_1
5031425E22Rik	F_D1_vs_SHAM	Down	1	DC	Day_1
Abcc5	F_D1_vs_SHAM	Down	1	T	Day_1
Abhd12	F_D1_vs_SHAM	Down	1	T	Day_1
Abr	F_D1_vs_SHAM	Down	1	T	Day_1
Abracl	F_D1_vs_SHAM	Down	1	NK	Day_1
Acaa1b	F_D1_vs_SHAM	Down	1	T	Day_1
Acp5	F_D1_vs_SHAM	Down	1	B	Day_1
Actg1	F_D1_vs_SHAM	Down	1	DC	Day_1
Adarb1	F_D1_vs_SHAM	Down	1	T	Day_1
Adcy7	F_D1_vs_SHAM	Down	1	AM	Day_1
Add1	F_D1_vs_SHAM	Down	1	B	Day_1
Adk	F_D1_vs_SHAM	Down	1	DC	Day_1
Agap1	F_D1_vs_SHAM	Down	1	T	Day_1
Ahnak	F_D1_vs_SHAM	Down	1	T	Day_1
Airn	F_D1_vs_SHAM	Down	1	DC	Day_1
Akr1a1	F_D1_vs_SHAM	Down	1	T	Day_1
Aldoa	F_D1_vs_SHAM	Down	1	T	Day_1
Amz1	F_D1_vs_SHAM	Down	1	AM	Day_1
Ank2	F_D1_vs_SHAM	Down	1	DC	Day_1
Ankhd1	F_D1_vs_SHAM	Down	1	AM	Day_1
Anp32b	F_D1_vs_SHAM	Down	1	DC	Day_1
Antxr2	F_D1_vs_SHAM	Down	1	B	Day_1
Anxa1	F_D1_vs_SHAM	Down	1	DC	Day_1
Anxa4	F_D1_vs_SHAM	Down	1	T	Day_1
Anxa5	F_D1_vs_SHAM	Down	1	T	Day_1
Anxa6	F_D1_vs_SHAM	Down	1	DC	Day_1
Apobec3	F_D1_vs_SHAM	Down	1	DC	Day_1
Aprt	F_D1_vs_SHAM	Down	1	T	Day_1
Arf2	F_D1_vs_SHAM	Down	1	DC	Day_1
Arhgap15	F_D1_vs_SHAM	Down	1	DC	Day_1
Arhgap24	F_D1_vs_SHAM	Down	1	T	Day_1
Arhgap30	F_D1_vs_SHAM	Down	1	AM	Day_1
Arhgdib	F_D1_vs_SHAM	Down	1	B	Day_1
Arhgef1	F_D1_vs_SHAM	Down	1	NK	Day_1
Arrdc3	F_D1_vs_SHAM	Down	1	B	Day_1
Arsb	F_D1_vs_SHAM	Down	1	DC	Day_1
As3mt	F_D1_vs_SHAM	Down	1	NK	Day_1
Atp6v0a1	F_D1_vs_SHAM	Down	1	DC	Day_1
Atp6v0b	F_D1_vs_SHAM	Down	1	T	Day_1
Atp6v0c	F_D1_vs_SHAM	Down	1	T	Day_1
Atrnl1	F_D1_vs_SHAM	Down	1	T	Day_1
Atxn1	F_D1_vs_SHAM	Down	1	T	Day_1
Atxn10	F_D1_vs_SHAM	Down	1	AM	Day_1
Axl	F_D1_vs_SHAM	Down	1	T	Day_1
Bank1	F_D1_vs_SHAM	Down	1	B	Day_1
Batf	F_D1_vs_SHAM	Down	1	DC	Day_1
Bcar3	F_D1_vs_SHAM	Down	1	T	Day_1
Bckdhb	F_D1_vs_SHAM	Down	1	T	Day_1
Bcl2a1b	F_D1_vs_SHAM	Down	1	T	Day_1
Bcl2a1d	F_D1_vs_SHAM	Down	1	T	Day_1
Bcl2l1	F_D1_vs_SHAM	Down	1	DC	Day_1
BE692007	F_D1_vs_SHAM	Down	1	B	Day_1
Bend6	F_D1_vs_SHAM	Down	1	DC	Day_1
Bhlhe40	F_D1_vs_SHAM	Down	1	T	Day_1
Bin2	F_D1_vs_SHAM	Down	1	NK	Day_1
Birc3	F_D1_vs_SHAM	Down	1	DC	Day_1
Birc5	F_D1_vs_SHAM	Down	1	DC	Day_1
Borcs7	F_D1_vs_SHAM	Down	1	NK	Day_1
Btla	F_D1_vs_SHAM	Down	1	DC	Day_1
C530008M17Rik	F_D1_vs_SHAM	Down	1	T	Day_1
Cab39l	F_D1_vs_SHAM	Down	1	B	Day_1
Cacnb2	F_D1_vs_SHAM	Down	1	DC	Day_1
Camk2d	F_D1_vs_SHAM	Down	1	T	Day_1
Car4	F_D1_vs_SHAM	Down	1	T	Day_1
Card11	F_D1_vs_SHAM	Down	1	T	Day_1
Cbx5	F_D1_vs_SHAM	Down	1	DC	Day_1
Ccdc34	F_D1_vs_SHAM	Down	1	DC	Day_1
Ccdc88a	F_D1_vs_SHAM	Down	1	T	Day_1
Ccl2	F_D1_vs_SHAM	Down	1	DC	Day_1
Ccl5	F_D1_vs_SHAM	Down	1	NK	Day_1
Ccl6	F_D1_vs_SHAM	Down	1	T	Day_1
Ccnb2	F_D1_vs_SHAM	Down	1	DC	Day_1
Ccr2	F_D1_vs_SHAM	Down	1	T	Day_1
Ccr6	F_D1_vs_SHAM	Down	1	B	Day_1
Ccr7	F_D1_vs_SHAM	Down	1	B	Day_1
Ccrl2	F_D1_vs_SHAM	Down	1	T	Day_1
Ccser1	F_D1_vs_SHAM	Down	1	DC	Day_1
Cd164	F_D1_vs_SHAM	Down	1	T	Day_1
Cd200r1	F_D1_vs_SHAM	Down	1	T	Day_1
Cd207	F_D1_vs_SHAM	Down	1	DC	Day_1
Cd244a	F_D1_vs_SHAM	Down	1	NK	Day_1
Cd302	F_D1_vs_SHAM	Down	1	T	Day_1
Cd36	F_D1_vs_SHAM	Down	1	T	Day_1
Cd37	F_D1_vs_SHAM	Down	1	T	Day_1
Cd40	F_D1_vs_SHAM	Down	1	DC	Day_1
Cd44	F_D1_vs_SHAM	Down	1	T	Day_1
Cd48	F_D1_vs_SHAM	Down	1	NK	Day_1
Cd55	F_D1_vs_SHAM	Down	1	B	Day_1
Cd68	F_D1_vs_SHAM	Down	1	T	Day_1
Cd86	F_D1_vs_SHAM	Down	1	B	Day_1
Cd9	F_D1_vs_SHAM	Down	1	T	Day_1
Cdc14a	F_D1_vs_SHAM	Down	1	DC	Day_1
Cdca3	F_D1_vs_SHAM	Down	1	DC	Day_1
Cdca8	F_D1_vs_SHAM	Down	1	DC	Day_1
Cdk14	F_D1_vs_SHAM	Down	1	DC	Day_1
Cdk17	F_D1_vs_SHAM	Down	1	T	Day_1
Cebpg	F_D1_vs_SHAM	Down	1	AM	Day_1
Cenpe	F_D1_vs_SHAM	Down	1	DC	Day_1
Cenpf	F_D1_vs_SHAM	Down	1	DC	Day_1
Cep128	F_D1_vs_SHAM	Down	1	DC	Day_1
Cept1	F_D1_vs_SHAM	Down	1	T	Day_1
Cfh	F_D1_vs_SHAM	Down	1	DC	Day_1
Chp1	F_D1_vs_SHAM	Down	1	T	Day_1
Chsy3	F_D1_vs_SHAM	Down	1	DC	Day_1
Ciao2b	F_D1_vs_SHAM	Down	1	DC	Day_1
Cipc	F_D1_vs_SHAM	Down	1	NK	Day_1
Ckap2l	F_D1_vs_SHAM	Down	1	DC	Day_1
Ckb	F_D1_vs_SHAM	Down	1	DC	Day_1
Cks1b	F_D1_vs_SHAM	Down	1	DC	Day_1
Cldn1	F_D1_vs_SHAM	Down	1	DC	Day_1
Clec12a	F_D1_vs_SHAM	Down	1	DC	Day_1
Clec4a3	F_D1_vs_SHAM	Down	1	AM	Day_1
Clec4n	F_D1_vs_SHAM	Down	1	T	Day_1
Clic1	F_D1_vs_SHAM	Down	1	DC	Day_1
Cma1	F_D1_vs_SHAM	Down	1	NK	Day_1
Cnnm2	F_D1_vs_SHAM	Down	1	NK	Day_1
Colgalt1	F_D1_vs_SHAM	Down	1	T	Day_1
Coq10b	F_D1_vs_SHAM	Down	1	DC	Day_1
Creb5	F_D1_vs_SHAM	Down	1	T	Day_1
Creg1	F_D1_vs_SHAM	Down	1	T	Day_1
Crip1	F_D1_vs_SHAM	Down	1	AM	Day_1
Crlf3	F_D1_vs_SHAM	Down	1	B	Day_1
Crot	F_D1_vs_SHAM	Down	1	NK	Day_1
Crybg1	F_D1_vs_SHAM	Down	1	DC	Day_1
Csrnp1	F_D1_vs_SHAM	Down	1	DC	Day_1
Cstb	F_D1_vs_SHAM	Down	1	T	Day_1
Ctnnb1	F_D1_vs_SHAM	Down	1	T	Day_1
Ctsa	F_D1_vs_SHAM	Down	1	T	Day_1
Ctsb	F_D1_vs_SHAM	Down	1	T	Day_1
Ctsk	F_D1_vs_SHAM	Down	1	T	Day_1
Ctss	F_D1_vs_SHAM	Down	1	T	Day_1
Ctsz	F_D1_vs_SHAM	Down	1	T	Day_1
Cttnbp2nl	F_D1_vs_SHAM	Down	1	AM	Day_1
Cxcl10	F_D1_vs_SHAM	Down	1	DC	Day_1
Cxcr5	F_D1_vs_SHAM	Down	1	B	Day_1
Cxcr6	F_D1_vs_SHAM	Down	1	T	Day_1
Cyb561a3	F_D1_vs_SHAM	Down	1	T	Day_1
Cyb5a	F_D1_vs_SHAM	Down	1	DC	Day_1
Cyba	F_D1_vs_SHAM	Down	1	T	Day_1
Cybb	F_D1_vs_SHAM	Down	1	T	Day_1
Cyfip1	F_D1_vs_SHAM	Down	1	DC	Day_1
Cysltr1	F_D1_vs_SHAM	Down	1	DC	Day_1
Cyth4	F_D1_vs_SHAM	Down	1	NK	Day_1
Cytip	F_D1_vs_SHAM	Down	1	B	Day_1
Dab2	F_D1_vs_SHAM	Down	1	T	Day_1
Dapk1	F_D1_vs_SHAM	Down	1	DC	Day_1
Dbi	F_D1_vs_SHAM	Down	1	T	Day_1
Dctpp1	F_D1_vs_SHAM	Down	1	DC	Day_1
Dennd4a	F_D1_vs_SHAM	Down	1	DC	Day_1
Diaph2	F_D1_vs_SHAM	Down	1	T	Day_1
Diaph3	F_D1_vs_SHAM	Down	1	DC	Day_1
Dmxl2	F_D1_vs_SHAM	Down	1	T	Day_1
Dnah11	F_D1_vs_SHAM	Down	1	AM	Day_1
Dnaja1	F_D1_vs_SHAM	Down	1	NK	Day_1
Dock5	F_D1_vs_SHAM	Down	1	T	Day_1
Dot1l	F_D1_vs_SHAM	Down	1	DC	Day_1
Dram2	F_D1_vs_SHAM	Down	1	AM	Day_1
Dstn	F_D1_vs_SHAM	Down	1	T	Day_1
Dusp1	F_D1_vs_SHAM	Down	1	DC	Day_1
Dusp2	F_D1_vs_SHAM	Down	1	DC	Day_1
E230029C05Rik	F_D1_vs_SHAM	Down	1	DC	Day_1
Ear1	F_D1_vs_SHAM	Down	1	T	Day_1
Ear2	F_D1_vs_SHAM	Down	1	T	Day_1
Eepd1	F_D1_vs_SHAM	Down	1	T	Day_1
Efhd2	F_D1_vs_SHAM	Down	1	DC	Day_1
Egfem1	F_D1_vs_SHAM	Down	1	AM	Day_1
Egr1	F_D1_vs_SHAM	Down	1	DC	Day_1
Egr3	F_D1_vs_SHAM	Down	1	DC	Day_1
Eif1a	F_D1_vs_SHAM	Down	1	DC	Day_1
Elf1	F_D1_vs_SHAM	Down	1	T	Day_1
Enthd1	F_D1_vs_SHAM	Down	1	DC	Day_1
Epb41	F_D1_vs_SHAM	Down	1	B	Day_1
Epcam	F_D1_vs_SHAM	Down	1	DC	Day_1
Eps8	F_D1_vs_SHAM	Down	1	DC	Day_1
Erlin1	F_D1_vs_SHAM	Down	1	B	Day_1
Ext1	F_D1_vs_SHAM	Down	1	T	Day_1
Ezr	F_D1_vs_SHAM	Down	1	B	Day_1
F10	F_D1_vs_SHAM	Down	1	AM	Day_1
F11r	F_D1_vs_SHAM	Down	1	DC	Day_1
F7	F_D1_vs_SHAM	Down	1	T	Day_1
Fabp1	F_D1_vs_SHAM	Down	1	T	Day_1
Fabp5	F_D1_vs_SHAM	Down	1	T	Day_1
Fam120b	F_D1_vs_SHAM	Down	1	B	Day_1
Fasl	F_D1_vs_SHAM	Down	1	NK	Day_1
Fcer1g	F_D1_vs_SHAM	Down	1	NK	Day_1
Fcer2a	F_D1_vs_SHAM	Down	1	B	Day_1
Fcrla	F_D1_vs_SHAM	Down	1	B	Day_1
Fgd4	F_D1_vs_SHAM	Down	1	AM	Day_1
Fgfr1	F_D1_vs_SHAM	Down	1	DC	Day_1
Flt3	F_D1_vs_SHAM	Down	1	DC	Day_1
Fn1	F_D1_vs_SHAM	Down	1	T	Day_1
Fnbp1l	F_D1_vs_SHAM	Down	1	DC	Day_1
Fnip2	F_D1_vs_SHAM	Down	1	T	Day_1
Fosl2	F_D1_vs_SHAM	Down	1	NK	Day_1
Frmd4b	F_D1_vs_SHAM	Down	1	DC	Day_1
Fry	F_D1_vs_SHAM	Down	1	T	Day_1
Fth1	F_D1_vs_SHAM	Down	1	T	Day_1
Fyn	F_D1_vs_SHAM	Down	1	B	Day_1
Gabarap	F_D1_vs_SHAM	Down	1	T	Day_1
Gadd45b	F_D1_vs_SHAM	Down	1	T	Day_1
Galnt7	F_D1_vs_SHAM	Down	1	DC	Day_1
Gatm	F_D1_vs_SHAM	Down	1	DC	Day_1
Gdi2	F_D1_vs_SHAM	Down	1	T	Day_1
Gfod1	F_D1_vs_SHAM	Down	1	B	Day_1
Gimap3	F_D1_vs_SHAM	Down	1	B	Day_1
Gimap4	F_D1_vs_SHAM	Down	1	B	Day_1
Glul	F_D1_vs_SHAM	Down	1	AM	Day_1
Gm11613	F_D1_vs_SHAM	Down	1	DC	Day_1
Gm14221	F_D1_vs_SHAM	Down	1	AM	Day_1
Gm14636	F_D1_vs_SHAM	Down	1	DC	Day_1
Gm15675	F_D1_vs_SHAM	Down	1	B	Day_1
Gm15987	F_D1_vs_SHAM	Down	1	B	Day_1
Gm16091	F_D1_vs_SHAM	Down	1	B	Day_1
Gm16341	F_D1_vs_SHAM	Down	1	B	Day_1
Gm17056	F_D1_vs_SHAM	Down	1	DC	Day_1
Gm19585	F_D1_vs_SHAM	Down	1	NK	Day_1
Gm20513	F_D1_vs_SHAM	Down	1	DC	Day_1
Gm26532	F_D1_vs_SHAM	Down	1	NK	Day_1
Gm26542	F_D1_vs_SHAM	Down	1	AM	Day_1
Gm31243	F_D1_vs_SHAM	Down	1	B	Day_1
Gm36723	F_D1_vs_SHAM	Down	1	DC	Day_1
Gm4107	F_D1_vs_SHAM	Down	1	DC	Day_1
Gm42418	F_D1_vs_SHAM	Down	1	AM	Day_1
Gm43305	F_D1_vs_SHAM	Down	1	DC	Day_1
Gm47507	F_D1_vs_SHAM	Down	1	AM	Day_1
Gm49662	F_D1_vs_SHAM	Down	1	DC	Day_1
Gnaq	F_D1_vs_SHAM	Down	1	T	Day_1
Gng10	F_D1_vs_SHAM	Down	1	DC	Day_1
Gns	F_D1_vs_SHAM	Down	1	T	Day_1
Gpnmb	F_D1_vs_SHAM	Down	1	T	Day_1
Gpr132	F_D1_vs_SHAM	Down	1	B	Day_1
Gpr137b	F_D1_vs_SHAM	Down	1	T	Day_1
Gpr137c	F_D1_vs_SHAM	Down	1	B	Day_1
Gpr68	F_D1_vs_SHAM	Down	1	DC	Day_1
Gpx1	F_D1_vs_SHAM	Down	1	T	Day_1
Grasp	F_D1_vs_SHAM	Down	1	DC	Day_1
Grn	F_D1_vs_SHAM	Down	1	T	Day_1
Gstm1	F_D1_vs_SHAM	Down	1	T	Day_1
Gzma	F_D1_vs_SHAM	Down	1	NK	Day_1
Gzmb	F_D1_vs_SHAM	Down	1	NK	Day_1
H2afv	F_D1_vs_SHAM	Down	1	DC	Day_1
H2afx	F_D1_vs_SHAM	Down	1	DC	Day_1
H2afz	F_D1_vs_SHAM	Down	1	DC	Day_1
Havcr1	F_D1_vs_SHAM	Down	1	DC	Day_1
Hdac9	F_D1_vs_SHAM	Down	1	DC	Day_1
Hebp1	F_D1_vs_SHAM	Down	1	T	Day_1
Hepacam2	F_D1_vs_SHAM	Down	1	DC	Day_1
Hexb	F_D1_vs_SHAM	Down	1	DC	Day_1
Hfe	F_D1_vs_SHAM	Down	1	DC	Day_1
Hilpda	F_D1_vs_SHAM	Down	1	T	Day_1
Hipk2	F_D1_vs_SHAM	Down	1	AM	Day_1
Hist1h1b	F_D1_vs_SHAM	Down	1	DC	Day_1
Hist3h2a	F_D1_vs_SHAM	Down	1	B	Day_1
Hivep3	F_D1_vs_SHAM	Down	1	T	Day_1
Hmgb2	F_D1_vs_SHAM	Down	1	DC	Day_1
Hmox1	F_D1_vs_SHAM	Down	1	T	Day_1
Hpgd	F_D1_vs_SHAM	Down	1	DC	Day_1
Hs3st1	F_D1_vs_SHAM	Down	1	B	Day_1
Hsh2d	F_D1_vs_SHAM	Down	1	B	Day_1
Hsp90ab1	F_D1_vs_SHAM	Down	1	AM	Day_1
Hspe1	F_D1_vs_SHAM	Down	1	DC	Day_1
Hvcn1	F_D1_vs_SHAM	Down	1	T	Day_1
Icos	F_D1_vs_SHAM	Down	1	T	Day_1
Ifi211	F_D1_vs_SHAM	Down	1	DC	Day_1
Ifitm10	F_D1_vs_SHAM	Down	1	AM	Day_1
Ighd	F_D1_vs_SHAM	Down	1	B	Day_1
Ikbkb	F_D1_vs_SHAM	Down	1	DC	Day_1
Ikzf3	F_D1_vs_SHAM	Down	1	T	Day_1
Il12rb2	F_D1_vs_SHAM	Down	1	NK	Day_1
Il13ra1	F_D1_vs_SHAM	Down	1	DC	Day_1
Il1a	F_D1_vs_SHAM	Down	1	T	Day_1
Il6st	F_D1_vs_SHAM	Down	1	AM	Day_1
Il7r	F_D1_vs_SHAM	Down	1	T	Day_1
Inpp4b	F_D1_vs_SHAM	Down	1	DC	Day_1
Ints14	F_D1_vs_SHAM	Down	1	DC	Day_1
Iqsec1	F_D1_vs_SHAM	Down	1	T	Day_1
Itgae	F_D1_vs_SHAM	Down	1	DC	Day_1
Itgax	F_D1_vs_SHAM	Down	1	T	Day_1
Itpkb	F_D1_vs_SHAM	Down	1	AM	Day_1
Itpripl2	F_D1_vs_SHAM	Down	1	T	Day_1
Jaml	F_D1_vs_SHAM	Down	1	DC	Day_1
Jund	F_D1_vs_SHAM	Down	1	DC	Day_1
Jup	F_D1_vs_SHAM	Down	1	DC	Day_1
Kcnn4	F_D1_vs_SHAM	Down	1	DC	Day_1
Kdm6b	F_D1_vs_SHAM	Down	1	DC	Day_1
Kif23	F_D1_vs_SHAM	Down	1	T	Day_1
Klf2	F_D1_vs_SHAM	Down	1	B	Day_1
Klf3	F_D1_vs_SHAM	Down	1	B	Day_1
Klhdc4	F_D1_vs_SHAM	Down	1	T	Day_1
Klrb1c	F_D1_vs_SHAM	Down	1	NK	Day_1
Klrc2	F_D1_vs_SHAM	Down	1	NK	Day_1
Klre1	F_D1_vs_SHAM	Down	1	NK	Day_1
Klrg1	F_D1_vs_SHAM	Down	1	NK	Day_1
Lamp1	F_D1_vs_SHAM	Down	1	T	Day_1
Laptm5	F_D1_vs_SHAM	Down	1	T	Day_1
Large1	F_D1_vs_SHAM	Down	1	T	Day_1
Lat	F_D1_vs_SHAM	Down	1	T	Day_1
Lck	F_D1_vs_SHAM	Down	1	NK	Day_1
Lcp1	F_D1_vs_SHAM	Down	1	T	Day_1
Ldha	F_D1_vs_SHAM	Down	1	T	Day_1
Ldlr	F_D1_vs_SHAM	Down	1	DC	Day_1
Ldlrad4	F_D1_vs_SHAM	Down	1	AM	Day_1
Lepr	F_D1_vs_SHAM	Down	1	AM	Day_1
Lgals1	F_D1_vs_SHAM	Down	1	NK	Day_1
Lgals3	F_D1_vs_SHAM	Down	1	T	Day_1
Lilrb4a	F_D1_vs_SHAM	Down	1	T	Day_1
Lipa	F_D1_vs_SHAM	Down	1	T	Day_1
Litaf	F_D1_vs_SHAM	Down	1	B	Day_1
Lmo1	F_D1_vs_SHAM	Down	1	DC	Day_1
Lmo4	F_D1_vs_SHAM	Down	1	T	Day_1
Lpcat3	F_D1_vs_SHAM	Down	1	AM	Day_1
Lpl	F_D1_vs_SHAM	Down	1	T	Day_1
Lrba	F_D1_vs_SHAM	Down	1	DC	Day_1
Lrp1	F_D1_vs_SHAM	Down	1	T	Day_1
Lrp12	F_D1_vs_SHAM	Down	1	T	Day_1
Lrrk1	F_D1_vs_SHAM	Down	1	DC	Day_1
Lsmem1	F_D1_vs_SHAM	Down	1	DC	Day_1
Ltb4r1	F_D1_vs_SHAM	Down	1	DC	Day_1
Ltc4s	F_D1_vs_SHAM	Down	1	T	Day_1
Ly75	F_D1_vs_SHAM	Down	1	DC	Day_1
Ly86	F_D1_vs_SHAM	Down	1	B	Day_1
Lyn	F_D1_vs_SHAM	Down	1	T	Day_1
Lyz2	F_D1_vs_SHAM	Down	1	T	Day_1
Madd	F_D1_vs_SHAM	Down	1	B	Day_1
Maff	F_D1_vs_SHAM	Down	1	DC	Day_1
Mapk3	F_D1_vs_SHAM	Down	1	T	Day_1
Mast4	F_D1_vs_SHAM	Down	1	DC	Day_1
Mat2a	F_D1_vs_SHAM	Down	1	NK	Day_1
Mbd2	F_D1_vs_SHAM	Down	1	NK	Day_1
Mcemp1	F_D1_vs_SHAM	Down	1	T	Day_1
Mctp1	F_D1_vs_SHAM	Down	1	T	Day_1
Mdfic	F_D1_vs_SHAM	Down	1	AM	Day_1
Me2	F_D1_vs_SHAM	Down	1	AM	Day_1
Mertk	F_D1_vs_SHAM	Down	1	T	Day_1
Mir155hg	F_D1_vs_SHAM	Down	1	DC	Day_1
Mitf	F_D1_vs_SHAM	Down	1	T	Day_1
Mki67	F_D1_vs_SHAM	Down	1	DC	Day_1
Mndal	F_D1_vs_SHAM	Down	1	DC	Day_1
Mpeg1	F_D1_vs_SHAM	Down	1	T	Day_1
Mrc1	F_D1_vs_SHAM	Down	1	T	Day_1
Mrps28	F_D1_vs_SHAM	Down	1	AM	Day_1
Ms4a4b	F_D1_vs_SHAM	Down	1	NK	Day_1
Ms4a4c	F_D1_vs_SHAM	Down	1	B	Day_1
Msrb1	F_D1_vs_SHAM	Down	1	T	Day_1
Mt1	F_D1_vs_SHAM	Down	1	T	Day_1
Myo1e	F_D1_vs_SHAM	Down	1	T	Day_1
Myof	F_D1_vs_SHAM	Down	1	T	Day_1
N4bp2l1	F_D1_vs_SHAM	Down	1	B	Day_1
Naaa	F_D1_vs_SHAM	Down	1	T	Day_1
Nabp1	F_D1_vs_SHAM	Down	1	NK	Day_1
Naip2	F_D1_vs_SHAM	Down	1	T	Day_1
Nap1l1	F_D1_vs_SHAM	Down	1	DC	Day_1
Nck1	F_D1_vs_SHAM	Down	1	T	Day_1
Ncoa4	F_D1_vs_SHAM	Down	1	T	Day_1
Ncr1	F_D1_vs_SHAM	Down	1	NK	Day_1
Ndfip1	F_D1_vs_SHAM	Down	1	T	Day_1
Neurl3	F_D1_vs_SHAM	Down	1	B	Day_1
Nfe2l2	F_D1_vs_SHAM	Down	1	DC	Day_1
Nfkb1	F_D1_vs_SHAM	Down	1	T	Day_1
Nlrp3	F_D1_vs_SHAM	Down	1	T	Day_1
Noct	F_D1_vs_SHAM	Down	1	T	Day_1
Nop58	F_D1_vs_SHAM	Down	1	DC	Day_1
Nr3c1	F_D1_vs_SHAM	Down	1	T	Day_1
Nrp2	F_D1_vs_SHAM	Down	1	T	Day_1
Nrros	F_D1_vs_SHAM	Down	1	AM	Day_1
Nsd1	F_D1_vs_SHAM	Down	1	AM	Day_1
Nudt9	F_D1_vs_SHAM	Down	1	DC	Day_1
Nufip2	F_D1_vs_SHAM	Down	1	AM	Day_1
Nup210l	F_D1_vs_SHAM	Down	1	DC	Day_1
Nusap1	F_D1_vs_SHAM	Down	1	DC	Day_1
Ogdh	F_D1_vs_SHAM	Down	1	AM	Day_1
Olr1	F_D1_vs_SHAM	Down	1	T	Day_1
P4htm	F_D1_vs_SHAM	Down	1	DC	Day_1
Pabpc1	F_D1_vs_SHAM	Down	1	AM	Day_1
Pak1	F_D1_vs_SHAM	Down	1	DC	Day_1
Papola	F_D1_vs_SHAM	Down	1	AM	Day_1
Patj	F_D1_vs_SHAM	Down	1	AM	Day_1
Pcdh7	F_D1_vs_SHAM	Down	1	DC	Day_1
Pced1b	F_D1_vs_SHAM	Down	1	NK	Day_1
Pclaf	F_D1_vs_SHAM	Down	1	DC	Day_1
Pde4b	F_D1_vs_SHAM	Down	1	B	Day_1
Pde4d	F_D1_vs_SHAM	Down	1	AM	Day_1
Pdlim1	F_D1_vs_SHAM	Down	1	T	Day_1
Pgap1	F_D1_vs_SHAM	Down	1	B	Day_1
Phlpp1	F_D1_vs_SHAM	Down	1	B	Day_1
Pik3ap1	F_D1_vs_SHAM	Down	1	T	Day_1
Pik3r1	F_D1_vs_SHAM	Down	1	NK	Day_1
Pik3r5	F_D1_vs_SHAM	Down	1	AM	Day_1
Pik3r6	F_D1_vs_SHAM	Down	1	T	Day_1
Pkib	F_D1_vs_SHAM	Down	1	DC	Day_1
Plaur	F_D1_vs_SHAM	Down	1	B	Day_1
Plcb1	F_D1_vs_SHAM	Down	1	T	Day_1
Plekha2	F_D1_vs_SHAM	Down	1	DC	Day_1
Plekhg1	F_D1_vs_SHAM	Down	1	T	Day_1
Plekhm2	F_D1_vs_SHAM	Down	1	AM	Day_1
Plekhm3	F_D1_vs_SHAM	Down	1	B	Day_1
Plin2	F_D1_vs_SHAM	Down	1	T	Day_1
Plp2	F_D1_vs_SHAM	Down	1	DC	Day_1
Pmepa1	F_D1_vs_SHAM	Down	1	DC	Day_1
Pnpla8	F_D1_vs_SHAM	Down	1	AM	Day_1
Polr1d	F_D1_vs_SHAM	Down	1	DC	Day_1
Pomp	F_D1_vs_SHAM	Down	1	DC	Day_1
Por	F_D1_vs_SHAM	Down	1	AM	Day_1
Pou2f2	F_D1_vs_SHAM	Down	1	DC	Day_1
Pou6f1	F_D1_vs_SHAM	Down	1	B	Day_1
Ppfia4	F_D1_vs_SHAM	Down	1	DC	Day_1
Ppfibp1	F_D1_vs_SHAM	Down	1	DC	Day_1
Ppig	F_D1_vs_SHAM	Down	1	NK	Day_1
Ppp1r11	F_D1_vs_SHAM	Down	1	DC	Day_1
Ppp1r18	F_D1_vs_SHAM	Down	1	T	Day_1
Prdx1	F_D1_vs_SHAM	Down	1	T	Day_1
Prf1	F_D1_vs_SHAM	Down	1	NK	Day_1
Psap	F_D1_vs_SHAM	Down	1	T	Day_1
Psmb8	F_D1_vs_SHAM	Down	1	NK	Day_1
Psmb9	F_D1_vs_SHAM	Down	1	DC	Day_1
Psme1	F_D1_vs_SHAM	Down	1	DC	Day_1
Ptma	F_D1_vs_SHAM	Down	1	DC	Day_1
Ptpn1	F_D1_vs_SHAM	Down	1	NK	Day_1
Ptpn18	F_D1_vs_SHAM	Down	1	DC	Day_1
Ptpn22	F_D1_vs_SHAM	Down	1	T	Day_1
Ptprj	F_D1_vs_SHAM	Down	1	T	Day_1
Pura	F_D1_vs_SHAM	Down	1	NK	Day_1
Pvr	F_D1_vs_SHAM	Down	1	DC	Day_1
Qpct	F_D1_vs_SHAM	Down	1	DC	Day_1
Rab5b	F_D1_vs_SHAM	Down	1	NK	Day_1
Rab8b	F_D1_vs_SHAM	Down	1	T	Day_1
Racgap1	F_D1_vs_SHAM	Down	1	DC	Day_1
Rad51b	F_D1_vs_SHAM	Down	1	DC	Day_1
Rala	F_D1_vs_SHAM	Down	1	DC	Day_1
Ralgds	F_D1_vs_SHAM	Down	1	T	Day_1
Rapgef2	F_D1_vs_SHAM	Down	1	DC	Day_1
Rasgef1b	F_D1_vs_SHAM	Down	1	T	Day_1
Rassf3	F_D1_vs_SHAM	Down	1	B	Day_1
Rbks	F_D1_vs_SHAM	Down	1	DC	Day_1
Rbm47	F_D1_vs_SHAM	Down	1	T	Day_1
Reep5	F_D1_vs_SHAM	Down	1	T	Day_1
Rffl	F_D1_vs_SHAM	Down	1	AM	Day_1
Rftn1	F_D1_vs_SHAM	Down	1	T	Day_1
Rgcc	F_D1_vs_SHAM	Down	1	NK	Day_1
Rgs10	F_D1_vs_SHAM	Down	1	DC	Day_1
Rhof	F_D1_vs_SHAM	Down	1	DC	Day_1
Rnf157	F_D1_vs_SHAM	Down	1	DC	Day_1
Rora	F_D1_vs_SHAM	Down	1	T	Day_1
Rps6ka2	F_D1_vs_SHAM	Down	1	DC	Day_1
Rrad	F_D1_vs_SHAM	Down	1	T	Day_1
Rsrp1	F_D1_vs_SHAM	Down	1	B	Day_1
Rtl8a	F_D1_vs_SHAM	Down	1	DC	Day_1
Rtl8b	F_D1_vs_SHAM	Down	1	DC	Day_1
Rtraf	F_D1_vs_SHAM	Down	1	DC	Day_1
S1pr4	F_D1_vs_SHAM	Down	1	B	Day_1
Samsn1	F_D1_vs_SHAM	Down	1	T	Day_1
Satb1	F_D1_vs_SHAM	Down	1	B	Day_1
Sbno2	F_D1_vs_SHAM	Down	1	DC	Day_1
Scin	F_D1_vs_SHAM	Down	1	DC	Day_1
Scml4	F_D1_vs_SHAM	Down	1	B	Day_1
Selenoh	F_D1_vs_SHAM	Down	1	DC	Day_1
Selenop	F_D1_vs_SHAM	Down	1	T	Day_1
Sell	F_D1_vs_SHAM	Down	1	B	Day_1
2025-09-06	F_D1_vs_SHAM	Down	1	DC	Day_1
2025-09-09	F_D1_vs_SHAM	Down	1	T	Day_1
Serinc3	F_D1_vs_SHAM	Down	1	AM	Day_1
Serpinb6b	F_D1_vs_SHAM	Down	1	NK	Day_1
Serpine1	F_D1_vs_SHAM	Down	1	T	Day_1
Sh3bgrl	F_D1_vs_SHAM	Down	1	T	Day_1
Sh3bp1	F_D1_vs_SHAM	Down	1	DC	Day_1
Sh3pxd2b	F_D1_vs_SHAM	Down	1	DC	Day_1
Shtn1	F_D1_vs_SHAM	Down	1	T	Day_1
Sirpa	F_D1_vs_SHAM	Down	1	T	Day_1
Skap1	F_D1_vs_SHAM	Down	1	T	Day_1
Skil	F_D1_vs_SHAM	Down	1	DC	Day_1
Sla2	F_D1_vs_SHAM	Down	1	NK	Day_1
Slamf7	F_D1_vs_SHAM	Down	1	DC	Day_1
Slc15a3	F_D1_vs_SHAM	Down	1	T	Day_1
Slc39a12	F_D1_vs_SHAM	Down	1	AM	Day_1
Slc6a6	F_D1_vs_SHAM	Down	1	T	Day_1
Slc7a2	F_D1_vs_SHAM	Down	1	T	Day_1
Slc7a8	F_D1_vs_SHAM	Down	1	T	Day_1
Slc8a1	F_D1_vs_SHAM	Down	1	T	Day_1
Slc9a9	F_D1_vs_SHAM	Down	1	T	Day_1
Slco3a1	F_D1_vs_SHAM	Down	1	T	Day_1
Slfn2	F_D1_vs_SHAM	Down	1	T	Day_1
Smc2	F_D1_vs_SHAM	Down	1	DC	Day_1
Smc4	F_D1_vs_SHAM	Down	1	DC	Day_1
Smc6	F_D1_vs_SHAM	Down	1	T	Day_1
Smpdl3a	F_D1_vs_SHAM	Down	1	T	Day_1
Snrk	F_D1_vs_SHAM	Down	1	AM	Day_1
Snrpe	F_D1_vs_SHAM	Down	1	DC	Day_1
Snx1	F_D1_vs_SHAM	Down	1	AM	Day_1
Snx10	F_D1_vs_SHAM	Down	1	T	Day_1
Snx24	F_D1_vs_SHAM	Down	1	T	Day_1
Socs3	F_D1_vs_SHAM	Down	1	DC	Day_1
Sp100	F_D1_vs_SHAM	Down	1	DC	Day_1
Sptssa	F_D1_vs_SHAM	Down	1	T	Day_1
Ssh2	F_D1_vs_SHAM	Down	1	B	Day_1
St6galnac3	F_D1_vs_SHAM	Down	1	B	Day_1
Stap1	F_D1_vs_SHAM	Down	1	B	Day_1
Stat4	F_D1_vs_SHAM	Down	1	B	Day_1
Stk38	F_D1_vs_SHAM	Down	1	AM	Day_1
Stk38l	F_D1_vs_SHAM	Down	1	DC	Day_1
Stx7	F_D1_vs_SHAM	Down	1	DC	Day_1
Sult1a1	F_D1_vs_SHAM	Down	1	DC	Day_1
Syne2	F_D1_vs_SHAM	Down	1	T	Day_1
Taldo1	F_D1_vs_SHAM	Down	1	T	Day_1
Tbx21	F_D1_vs_SHAM	Down	1	NK	Day_1
Tbxas1	F_D1_vs_SHAM	Down	1	T	Day_1
Tcf7l2	F_D1_vs_SHAM	Down	1	T	Day_1
Tcp11l2	F_D1_vs_SHAM	Down	1	B	Day_1
Tent5c	F_D1_vs_SHAM	Down	1	DC	Day_1
Tfam	F_D1_vs_SHAM	Down	1	B	Day_1
Tfec	F_D1_vs_SHAM	Down	1	T	Day_1
Tgfbi	F_D1_vs_SHAM	Down	1	T	Day_1
Tgif1	F_D1_vs_SHAM	Down	1	T	Day_1
Tgm2	F_D1_vs_SHAM	Down	1	T	Day_1
Timd4	F_D1_vs_SHAM	Down	1	DC	Day_1
Timeless	F_D1_vs_SHAM	Down	1	DC	Day_1
Tlr2	F_D1_vs_SHAM	Down	1	T	Day_1
Tm6sf1	F_D1_vs_SHAM	Down	1	NK	Day_1
Tmco3	F_D1_vs_SHAM	Down	1	DC	Day_1
Tmed5	F_D1_vs_SHAM	Down	1	T	Day_1
Tmem88	F_D1_vs_SHAM	Down	1	DC	Day_1
Tmpo	F_D1_vs_SHAM	Down	1	DC	Day_1
Tnf	F_D1_vs_SHAM	Down	1	T	Day_1
Tnfaip2	F_D1_vs_SHAM	Down	1	T	Day_1
Tnfrsf1b	F_D1_vs_SHAM	Down	1	T	Day_1
Tnfsf11	F_D1_vs_SHAM	Down	1	T	Day_1
Tnfsf9	F_D1_vs_SHAM	Down	1	DC	Day_1
Tnip3	F_D1_vs_SHAM	Down	1	DC	Day_1
Tnni2	F_D1_vs_SHAM	Down	1	DC	Day_1
Tns1	F_D1_vs_SHAM	Down	1	T	Day_1
Top2a	F_D1_vs_SHAM	Down	1	DC	Day_1
Tor1aip2	F_D1_vs_SHAM	Down	1	AM	Day_1
Tppp3	F_D1_vs_SHAM	Down	1	AM	Day_1
Traf1	F_D1_vs_SHAM	Down	1	DC	Day_1
Trim12a	F_D1_vs_SHAM	Down	1	B	Day_1
Trim30a	F_D1_vs_SHAM	Down	1	DC	Day_1
Trim30d	F_D1_vs_SHAM	Down	1	DC	Day_1
Trim34a	F_D1_vs_SHAM	Down	1	B	Day_1
Trim35	F_D1_vs_SHAM	Down	1	DC	Day_1
Tsc22d1	F_D1_vs_SHAM	Down	1	B	Day_1
Tsc22d3	F_D1_vs_SHAM	Down	1	B	Day_1
Ttc39b	F_D1_vs_SHAM	Down	1	DC	Day_1
Ttyh2	F_D1_vs_SHAM	Down	1	AM	Day_1
Tuba1a	F_D1_vs_SHAM	Down	1	B	Day_1
Tubb5	F_D1_vs_SHAM	Down	1	DC	Day_1
Txnrd1	F_D1_vs_SHAM	Down	1	T	Day_1
Ube2c	F_D1_vs_SHAM	Down	1	DC	Day_1
Ube2d1	F_D1_vs_SHAM	Down	1	B	Day_1
Ube3a	F_D1_vs_SHAM	Down	1	AM	Day_1
Ucp2	F_D1_vs_SHAM	Down	1	T	Day_1
Vkorc1l1	F_D1_vs_SHAM	Down	1	AM	Day_1
Wasf2	F_D1_vs_SHAM	Down	1	AM	Day_1
Wdfy3	F_D1_vs_SHAM	Down	1	T	Day_1
Wfdc21	F_D1_vs_SHAM	Down	1	T	Day_1
Wwox	F_D1_vs_SHAM	Down	1	AM	Day_1
Wwtr1	F_D1_vs_SHAM	Down	1	T	Day_1
Xaf1	F_D1_vs_SHAM	Down	1	DC	Day_1
Xcr1	F_D1_vs_SHAM	Down	1	DC	Day_1
Xiap	F_D1_vs_SHAM	Down	1	AM	Day_1
Xlr	F_D1_vs_SHAM	Down	1	DC	Day_1
Xylt1	F_D1_vs_SHAM	Down	1	B	Day_1
Ywhab	F_D1_vs_SHAM	Down	1	T	Day_1
Zbtb1	F_D1_vs_SHAM	Down	1	NK	Day_1
Zbtb46	F_D1_vs_SHAM	Down	1	DC	Day_1
Zeb1	F_D1_vs_SHAM	Down	1	DC	Day_1
Zeb2	F_D1_vs_SHAM	Down	1	T	Day_1
Zfp318	F_D1_vs_SHAM	Down	1	B	Day_1
Zfp36	F_D1_vs_SHAM	Down	1	DC	Day_1
Zfp638	F_D1_vs_SHAM	Down	1	AM	Day_1
Zmynd8	F_D1_vs_SHAM	Down	1	AM	Day_1
Znrd1	F_D1_vs_SHAM	Down	1	DC	Day_1
Znrf1	F_D1_vs_SHAM	Down	1	T	Day_1
Bcl2l11	C_D7_vs_SHAM	Up	5	B,T,NK,DC,AM	Day_7
Ccl5	C_D7_vs_SHAM	Up	5	B,T,NK,DC,AM	Day_7
Cox4i1	C_D7_vs_SHAM	Up	5	B,T,NK,DC,AM	Day_7
Plac8	C_D7_vs_SHAM	Up	5	B,T,NK,DC,AM	Day_7
Retnlg	C_D7_vs_SHAM	Up	5	B,T,NK,DC,AM	Day_7
Rpl13a	C_D7_vs_SHAM	Up	5	B,T,NK,DC,AM	Day_7
S100a8	C_D7_vs_SHAM	Up	5	B,T,NK,DC,AM	Day_7
S100a9	C_D7_vs_SHAM	Up	5	B,T,NK,DC,AM	Day_7
AY036118	C_D7_vs_SHAM	Up	4	B,T,NK,DC	Day_7
Gimap1	C_D7_vs_SHAM	Up	4	B,T,NK,DC	Day_7
Gimap4	C_D7_vs_SHAM	Up	4	B,T,NK,DC	Day_7
Gm10076	C_D7_vs_SHAM	Up	4	B,T,NK,DC	Day_7
Gm37240	C_D7_vs_SHAM	Up	4	B,T,NK,DC	Day_7
Ifitm1	C_D7_vs_SHAM	Up	4	T,NK,DC,AM	Day_7
Irf2	C_D7_vs_SHAM	Up	4	B,T,NK,DC	Day_7
Lcn2	C_D7_vs_SHAM	Up	4	B,T,DC,AM	Day_7
Rack1	C_D7_vs_SHAM	Up	4	B,T,NK,DC	Day_7
Rpl17	C_D7_vs_SHAM	Up	4	B,T,NK,DC	Day_7
Rpl18	C_D7_vs_SHAM	Up	4	B,T,NK,DC	Day_7
Rpl24	C_D7_vs_SHAM	Up	4	B,T,NK,DC	Day_7
Rpl27	C_D7_vs_SHAM	Up	4	B,T,NK,DC	Day_7
Rpl32	C_D7_vs_SHAM	Up	4	B,T,NK,DC	Day_7
Rpl34	C_D7_vs_SHAM	Up	4	B,T,NK,DC	Day_7
Rpl5	C_D7_vs_SHAM	Up	4	B,T,NK,DC	Day_7
Rps10	C_D7_vs_SHAM	Up	4	B,T,NK,DC	Day_7
Rps27	C_D7_vs_SHAM	Up	4	B,NK,DC,AM	Day_7
Rps6	C_D7_vs_SHAM	Up	4	B,T,NK,DC	Day_7
Rsrp1	C_D7_vs_SHAM	Up	4	B,T,DC,AM	Day_7
S100a6	C_D7_vs_SHAM	Up	4	B,T,NK,AM	Day_7
Uba52	C_D7_vs_SHAM	Up	4	B,T,NK,DC	Day_7
Wfdc17	C_D7_vs_SHAM	Up	4	B,T,NK,AM	Day_7
2410006H16Rik	C_D7_vs_SHAM	Up	3	B,T,NK	Day_7
Atxn1	C_D7_vs_SHAM	Up	3	B,T,DC	Day_7
Eef2	C_D7_vs_SHAM	Up	3	B,T,NK	Day_7
Fau	C_D7_vs_SHAM	Up	3	B,T,NK	Day_7
Fkbp5	C_D7_vs_SHAM	Up	3	B,DC,AM	Day_7
Gimap6	C_D7_vs_SHAM	Up	3	B,NK,DC	Day_7
Hcst	C_D7_vs_SHAM	Up	3	T,NK,AM	Day_7
Hspa8	C_D7_vs_SHAM	Up	3	B,T,NK	Day_7
Igha	C_D7_vs_SHAM	Up	3	T,DC,AM	Day_7
Igkc	C_D7_vs_SHAM	Up	3	NK,DC,AM	Day_7
Klhl6	C_D7_vs_SHAM	Up	3	T,NK,AM	Day_7
Lax1	C_D7_vs_SHAM	Up	3	B,T,DC	Day_7
Lpxn	C_D7_vs_SHAM	Up	3	B,T,AM	Day_7
Ly6c2	C_D7_vs_SHAM	Up	3	T,DC,AM	Day_7
Mxd1	C_D7_vs_SHAM	Up	3	B,T,AM	Day_7
Ogt	C_D7_vs_SHAM	Up	3	B,NK,DC	Day_7
Ppp3cc	C_D7_vs_SHAM	Up	3	B,T,DC	Day_7
Ptpn18	C_D7_vs_SHAM	Up	3	B,T,NK	Day_7
Rbm3	C_D7_vs_SHAM	Up	3	T,DC,AM	Day_7
Rpl11	C_D7_vs_SHAM	Up	3	B,NK,DC	Day_7
Rpl14	C_D7_vs_SHAM	Up	3	B,T,DC	Day_7
Rpl18a	C_D7_vs_SHAM	Up	3	B,NK,DC	Day_7
Rpl26	C_D7_vs_SHAM	Up	3	B,NK,DC	Day_7
Rpl28	C_D7_vs_SHAM	Up	3	B,T,DC	Day_7
Rpl29	C_D7_vs_SHAM	Up	3	B,T,NK	Day_7
Rpl36al	C_D7_vs_SHAM	Up	3	T,NK,DC	Day_7
Rpl4	C_D7_vs_SHAM	Up	3	B,T,DC	Day_7
Rplp0	C_D7_vs_SHAM	Up	3	B,T,DC	Day_7
Rplp2	C_D7_vs_SHAM	Up	3	B,DC,AM	Day_7
Rps11	C_D7_vs_SHAM	Up	3	B,T,NK	Day_7
Rps14	C_D7_vs_SHAM	Up	3	B,NK,DC	Day_7
Rps15a	C_D7_vs_SHAM	Up	3	B,NK,DC	Day_7
Rps17	C_D7_vs_SHAM	Up	3	B,T,DC	Day_7
Rps23	C_D7_vs_SHAM	Up	3	B,NK,DC	Day_7
Rps26	C_D7_vs_SHAM	Up	3	B,T,DC	Day_7
Rps3	C_D7_vs_SHAM	Up	3	B,NK,DC	Day_7
Tmem163	C_D7_vs_SHAM	Up	3	T,NK,DC	Day_7
Txnip	C_D7_vs_SHAM	Up	3	NK,DC,AM	Day_7
Uqcrh	C_D7_vs_SHAM	Up	3	B,T,NK	Day_7
Zfas1	C_D7_vs_SHAM	Up	3	B,T,NK	Day_7
Zfp53	C_D7_vs_SHAM	Up	3	T,NK,DC	Day_7
AI506816	C_D7_vs_SHAM	Up	2	T,DC	Day_7
AI662270	C_D7_vs_SHAM	Up	2	T,DC	Day_7
Anapc16	C_D7_vs_SHAM	Up	2	T,DC	Day_7
Apobec3	C_D7_vs_SHAM	Up	2	T,NK	Day_7
Arhgap26	C_D7_vs_SHAM	Up	2	B,T	Day_7
Arhgap9	C_D7_vs_SHAM	Up	2	T,NK	Day_7
Arhgef3	C_D7_vs_SHAM	Up	2	T,AM	Day_7
Arid5b	C_D7_vs_SHAM	Up	2	NK,DC	Day_7
Asprv1	C_D7_vs_SHAM	Up	2	DC,AM	Day_7
Atp5j2	C_D7_vs_SHAM	Up	2	T,DC	Day_7
Btg1	C_D7_vs_SHAM	Up	2	NK,AM	Day_7
Ccdc88c	C_D7_vs_SHAM	Up	2	T,DC	Day_7
Cd28	C_D7_vs_SHAM	Up	2	T,DC	Day_7
Cebpb	C_D7_vs_SHAM	Up	2	DC,AM	Day_7
Celf2	C_D7_vs_SHAM	Up	2	T,NK	Day_7
Cmss1	C_D7_vs_SHAM	Up	2	DC,AM	Day_7
Cotl1	C_D7_vs_SHAM	Up	2	T,AM	Day_7
Cox7a2l	C_D7_vs_SHAM	Up	2	B,NK	Day_7
Creb1	C_D7_vs_SHAM	Up	2	T,NK	Day_7
Cstdc4	C_D7_vs_SHAM	Up	2	DC,AM	Day_7
Ctla4	C_D7_vs_SHAM	Up	2	T,DC	Day_7
Ddit4	C_D7_vs_SHAM	Up	2	T,DC	Day_7
Dleu2	C_D7_vs_SHAM	Up	2	T,NK	Day_7
Dnaja1	C_D7_vs_SHAM	Up	2	T,NK	Day_7
Dock8	C_D7_vs_SHAM	Up	2	T,NK	Day_7
Eef1b2	C_D7_vs_SHAM	Up	2	B,DC	Day_7
Eif3f	C_D7_vs_SHAM	Up	2	T,NK	Day_7
Entpd1	C_D7_vs_SHAM	Up	2	T,NK	Day_7
F13a1	C_D7_vs_SHAM	Up	2	DC,AM	Day_7
Gas5	C_D7_vs_SHAM	Up	2	B,NK	Day_7
Gimap3	C_D7_vs_SHAM	Up	2	B,NK	Day_7
Gimap5	C_D7_vs_SHAM	Up	2	T,NK	Day_7
Gimap7	C_D7_vs_SHAM	Up	2	T,NK	Day_7
Gmfg	C_D7_vs_SHAM	Up	2	T,NK	Day_7
Gpr171	C_D7_vs_SHAM	Up	2	T,NK	Day_7
Gsr	C_D7_vs_SHAM	Up	2	DC,AM	Day_7
H2-Q6	C_D7_vs_SHAM	Up	2	T,AM	Day_7
H2-Q7	C_D7_vs_SHAM	Up	2	T,AM	Day_7
H2afj	C_D7_vs_SHAM	Up	2	T,DC	Day_7
Hmgb2	C_D7_vs_SHAM	Up	2	T,AM	Day_7
Hp	C_D7_vs_SHAM	Up	2	DC,AM	Day_7
Icam1	C_D7_vs_SHAM	Up	2	T,AM	Day_7
Id2	C_D7_vs_SHAM	Up	2	T,AM	Day_7
Ifitm6	C_D7_vs_SHAM	Up	2	DC,AM	Day_7
Ikzf1	C_D7_vs_SHAM	Up	2	T,DC	Day_7
Il18r1	C_D7_vs_SHAM	Up	2	T,NK	Day_7
Il18rap	C_D7_vs_SHAM	Up	2	T,NK	Day_7
Klf3	C_D7_vs_SHAM	Up	2	DC,AM	Day_7
Klrd1	C_D7_vs_SHAM	Up	2	T,NK	Day_7
Klrg1	C_D7_vs_SHAM	Up	2	T,NK	Day_7
Krtcap2	C_D7_vs_SHAM	Up	2	T,DC	Day_7
[truncated: 5,283 more rows]

## Sheet: Supplementary Table S2
Supplementary Table S2: Differentially activated regulons in each neutrophil subset
TF regulon	logFC	AveExpr	t	P.Value	adj.P.Val	B	cluster
Ahr	0.0110067	0.0132902	31.1476	3.01485e-207	3.53341e-206	461.177	Neu_Camp
Arid3a	0.00621752	0.0267321	20.8638	1.73797e-95	7.17218e-95	204.21	Neu_Camp
Arnt	-0.00296433	0.0285591	-9.24524	2.61587e-20	5.76278e-20	31.8924	Neu_Camp
Arntl	-0.00184615	0.0031357	-5.01812	5.26997e-07	8.67472e-07	1.84103	Neu_Camp
Atf1	-0.0131894	0.0489409	-28.355	6.76899e-173	5.36031e-172	382.166	Neu_Camp
Atf2	-0.00132224	0.00939904	-5.20554	1.95657e-07	3.25725e-07	2.79768	Neu_Camp
Atf3	-0.00654321	0.0451069	-32.2331	2.24303e-221	3.45898e-220	493.679	Neu_Camp
Atf4	0.00415231	0.0321231	18.8354	2.37794e-78	9.1676e-78	164.849	Neu_Camp
Atf5	0.00101655	0.0226792	5.90566	3.5786e-09	6.43271e-09	6.68046	Neu_Camp
Atf6	-0.00146554	0.00431477	-6.16499	7.2062e-10	1.30334e-09	8.24236	Neu_Camp
Atf6b	-0.00107128	0.00331183	-7.4585	9.16801e-14	1.82737e-13	17.03	Neu_Camp
Atf7	-0.00146982	0.00759587	-3.64127	0.000272098	0.000396641	-4.114	Neu_Camp
B230307C23Rik	-0.000307595	0.00148016	-0.683896	0.49405	0.518841	-10.5073	Neu_Camp
Bach1	-0.0111924	0.0760843	-16.5822	2.80261e-61	9.66077e-61	125.663	Neu_Camp
Bach2	-0.00157234	0.00253633	-6.58708	4.61563e-11	8.78169e-11	10.9274	Neu_Camp
Bcl3	-0.012639	0.0513911	-36.579	3.62168e-282	1.06115e-280	633.547	Neu_Camp
Bclaf1	-0.00292121	0.0252821	-17.4023	2.98666e-67	1.09387e-66	139.369	Neu_Camp
Bdp1	0.000102404	0.000977928	0.496186	0.619769	0.634938	-10.6181	Neu_Camp
Bhlhe40	-0.0094376	0.0505035	-29.9065	1.27168e-191	1.16438e-190	425.236	Neu_Camp
Borcs8	-0.000334191	0.00139768	-2.04324	0.0410436	0.0505284	-8.65393	Neu_Camp
Brf1	0.000524079	0.010294	4.08541	4.4198e-05	6.8883e-05	-2.39951	Neu_Camp
Brf2	0.000545496	0.010833	3.71437	0.000204359	0.00030241	-3.84535	Neu_Camp
Ccnt2	0.000695506	0.0109552	1.51421	0.12999	0.150542	-9.5948	Neu_Camp
Cebpa	-0.000835081	0.00249447	-3.41005	0.00065101	0.000944287	-4.92865	Neu_Camp
Cebpb	-0.0053516	0.0369321	-34.4079	5.80044e-251	9.99723e-250	561.749	Neu_Camp
Cebpd	-0.0120604	0.0647636	-22.0145	6.05675e-106	2.57193e-105	228.239	Neu_Camp
Cebpe	0.0315779	0.00392444	87.3659	0	0	3147.55	Neu_Camp
Cebpg	-0.00096391	0.0229773	-3.36088	0.000778646	0.00112386	-5.09501	Neu_Camp
Chd1	-0.000337675	0.00229876	-1.65974	0.0969858	0.115516	-9.36388	Neu_Camp
Chd2	-0.0136381	0.052959	-31.8434	2.96718e-216	4.34692e-215	481.897	Neu_Camp
Clock	-0.00129006	0.00402964	-6.73601	1.67954e-11	3.21637e-11	11.917	Neu_Camp
Creb1	-0.0153184	0.0607067	-28.7201	3.20225e-177	2.60628e-176	392.113	Neu_Camp
Creb3	0.00219233	0.0287064	8.65551	5.33462e-18	1.10073e-17	26.6384	Neu_Camp
Creb3l1	-0.000305743	0.0013236	-1.69258	0.0905543	0.109187	-9.30884	Neu_Camp
Creb3l2	-0.000691793	0.0111159	-6.33954	2.36192e-10	4.2984e-10	9.33131	Neu_Camp
Crebl2	-0.0197626	0.0447179	-22.7081	1.67693e-112	7.79903e-112	243.309	Neu_Camp
Crem	-0.0105279	0.0492475	-25.1561	3.62981e-137	2.17048e-136	300.006	Neu_Camp
Ctcf	0.000829677	0.0245691	4.71612	2.42273e-06	3.92188e-06	0.373091	Neu_Camp
Cux1	-0.00528717	0.0533668	-14.9894	1.79499e-50	5.6552e-50	100.878	Neu_Camp
Ddit3	-0.0149651	0.0601121	-31.451	3.75245e-211	4.78029e-210	470.16	Neu_Camp
Deaf1	0.00286855	0.0023366	9.08394	1.15851e-19	2.5144e-19	30.4213	Neu_Camp
Dmap1	0.00698448	0.00788278	6.77977	1.24285e-11	2.41162e-11	12.212	Neu_Camp
Dnmt3a	-0.000303468	0.00032576	-1.60143	0.109299	0.129132	-9.45894	Neu_Camp
E2f2	-0.000885817	0.00164969	-2.33552	0.0195279	0.0248769	-8.01418	Neu_Camp
E2f3	0.000244973	0.00113126	2.35757	0.0184061	0.0235501	-7.96244	Neu_Camp
E2f4	-0.00195559	0.0130636	-13.0345	1.18823e-38	3.3801e-38	73.7948	Neu_Camp
E4f1	-0.000300762	0.00151665	-1.04894	0.29422	0.322871	-10.1911	Neu_Camp
Ebf1	-0.00173577	0.00877585	-10.313	7.26928e-25	1.6904e-24	42.2773	Neu_Camp
Egr1	-0.00183512	0.0395048	-11.5361	1.12606e-30	2.94585e-30	55.5464	Neu_Camp
Egr2	0.0129327	0.0203332	24.5575	6.43376e-131	3.62517e-130	285.641	Neu_Camp
Elf1	-0.0080584	0.0378926	-25.4523	2.61199e-140	1.7007e-139	307.232	Neu_Camp
Elf2	-0.00880476	0.0494846	-19.1827	3.63666e-81	1.42072e-80	171.315	Neu_Camp
Elf4	-0.0018948	0.0309641	-12.421	2.84858e-35	7.87389e-35	66.0595	Neu_Camp
Elk1	-0.000157141	0.00495804	-1.40349	0.16049	0.183686	-9.75633	Neu_Camp
Elk3	-0.00409858	0.0151035	-22.4531	4.54754e-110	2.04989e-109	237.717	Neu_Camp
Elk4	-0.00335028	0.0283103	-14.8422	1.58438e-49	4.88656e-49	98.7097	Neu_Camp
Ep300	-0.00181871	0.0335924	-5.431	5.68014e-08	9.73263e-08	3.9948	Neu_Camp
Erf	0.00101976	0.00857389	9.03355	1.8347e-19	3.9527e-19	29.9669	Neu_Camp
Erg	0.00728463	0.0188512	46.2517	0	0	997.424	Neu_Camp
Esr1	-0.000527018	0.00190999	-2.26995	0.0232227	0.0293287	-8.16511	Neu_Camp
Esrra	-0.00199805	0.0262022	-10.6262	2.71615e-26	6.68767e-26	45.5353	Neu_Camp
Ets1	0.00211324	0.0249547	13.6438	3.64696e-42	1.07935e-41	81.8394	Neu_Camp
Ets2	-0.00621576	0.0361298	-36.66	2.30903e-283	7.51718e-282	636.297	Neu_Camp
Etv3	-0.000887209	0.011212	-5.70812	1.16115e-08	2.03722e-08	5.53556	Neu_Camp
Etv5	0.00132006	0.0146069	6.81726	9.58758e-12	1.87277e-11	12.4662	Neu_Camp
Etv6	-0.0125731	0.0479165	-40.1268	0	0	758.877	Neu_Camp
Ezh2	-5.68291e-05	0.0072488	-0.44229	0.658285	0.667396	-10.6434	Neu_Camp
Fli1	-0.00617816	0.0422785	-30.2508	6.70206e-196	6.33453e-195	435.076	Neu_Camp
Fos	-0.00840064	0.0522794	-25.2814	1.71812e-138	1.04877e-137	303.052	Neu_Camp
Fosb	-0.0113013	0.0508123	-34.6721	1.13284e-254	2.07451e-253	570.283	Neu_Camp
Fosl1	0.00873891	0.0806763	16.4977	1.11493e-60	3.79853e-60	124.288	Neu_Camp
Fosl2	-0.00872936	0.0469433	-34.7079	3.55292e-255	6.94004e-254	571.442	Neu_Camp
Foxf1	-0.000588793	0.00994784	-2.37277	0.0176661	0.0228024	-7.92649	Neu_Camp
Foxj2	0.000464996	0.00113369	1.08949	0.275955	0.305113	-10.1477	Neu_Camp
Foxj3	-0.000779647	0.00857345	-2.64475	0.00818265	0.0108978	-7.24439	Neu_Camp
Foxk1	-0.00155592	0.0270751	-5.37309	7.84077e-08	1.32795e-07	3.68249	Neu_Camp
Foxk2	-0.00204135	0.00617877	-9.59363	9.64057e-22	2.15625e-21	35.1573	Neu_Camp
Foxn2	-0.0130636	0.0409124	-24.7905	2.46798e-133	1.44623e-132	291.195	Neu_Camp
Foxn3	-0.00410278	0.0114833	-3.84982	0.000118634	0.000179173	-3.33346	Neu_Camp
Foxo1	0.000911767	0.00703783	5.38007	7.54325e-08	1.28498e-07	3.71996	Neu_Camp
Foxo3	-0.0269376	0.100342	-16.0373	1.83095e-57	6.16632e-57	116.911	Neu_Camp
Foxo4	0.000400474	0.0118133	1.46795	0.142137	0.163318	-9.66379	Neu_Camp
Foxp1	-0.0297737	0.0973724	-31.4872	1.27458e-211	1.69751e-210	471.239	Neu_Camp
Gabpa	0.000715581	0.0101626	5.80868	6.40803e-09	1.13791e-08	6.11352	Neu_Camp
Gabpb1	-0.00520994	0.0281613	-22.5214	1.01949e-110	4.66737e-110	239.21	Neu_Camp
Gata2	0.00155066	0.0172539	10.3632	4.32122e-25	1.02106e-24	42.7927	Neu_Camp
Gmeb1	-0.00175028	0.00931874	-10.3672	4.14498e-25	9.87381e-25	42.834	Neu_Camp
Gmeb2	-0.00197771	0.0193461	-8.94503	4.08942e-19	8.68261e-19	29.1749	Neu_Camp
Grhl1	0.00543604	0.00367161	8.88437	7.05209e-19	1.4759e-18	28.6366	Neu_Camp
Gtf2f1	-0.00211643	0.00949751	-11.0124	4.13366e-28	1.04411e-27	49.6859	Neu_Camp
Gtf3c2	-0.00088869	0.00143129	-4.35624	1.3308e-05	2.10771e-05	-1.25751	Neu_Camp
Hbp1	-0.000546033	0.0693166	-0.814265	0.415505	0.441097	-10.4097	Neu_Camp
Hcfc1	-0.00115509	0.0145617	-10.3761	3.77822e-25	9.09962e-25	42.9258	Neu_Camp
Hdac1	-0.000707921	0.00144326	-2.76511	0.00569647	0.0077631	-6.91894	Neu_Camp
Hdac2	0.000511491	0.0140641	4.71939	2.38416e-06	3.88088e-06	0.3885	Neu_Camp
Hes1	-0.00115158	0.00684337	-5.75566	8.77731e-09	1.54925e-08	5.80756	Neu_Camp
Hes6	6.99839e-05	0.0108296	0.509987	0.610067	0.627192	-10.6112	Neu_Camp
Hic1	0.0090212	0.0136629	15.1863	9.45081e-52	3.00988e-51	103.809	Neu_Camp
Hinfp	-0.000949679	0.00213228	-5.03209	4.90054e-07	8.11219e-07	1.91112	Neu_Camp
Hivep1	-0.0111314	0.0476535	-29.3531	7.71162e-185	6.6456e-184	409.635	Neu_Camp
Hivep3	-0.000377353	0.0013996	-0.937222	0.348657	0.376962	-10.302	Neu_Camp
Hsf1	0.000248488	0.0032809	1.1355	0.256183	0.284324	-10.0965	Neu_Camp
Htatip2	-0.00090752	0.0028637	-5.33661	9.59034e-08	1.61493e-07	3.48745	Neu_Camp
Id1	-0.0116579	0.0167584	-6.41597	1.43584e-10	2.64593e-10	9.81762	Neu_Camp
Id2	-0.00198676	0.0110914	-3.083	0.00205247	0.00289123	-5.98981	Neu_Camp
Ikzf1	-0.00518969	0.0367487	-20.3617	4.32993e-91	1.7379e-90	194.11	Neu_Camp
Irf1	-0.0038076	0.0461528	-31.8309	4.32933e-216	6.04044e-215	481.519	Neu_Camp
Irf2	-0.00509495	0.0429858	-30.3785	1.69474e-197	1.6552e-196	438.75	Neu_Camp
Irf3	0.00268709	0.0152082	10.6928	1.33412e-26	3.3127e-26	46.2402	Neu_Camp
Irf5	-0.00897321	0.0412109	-27.9094	1.10081e-167	8.06344e-167	370.181	Neu_Camp
Irf7	-0.00709057	0.0426162	-34.8569	2.79247e-257	6.29379e-256	576.284	Neu_Camp
Irf8	-0.000150891	0.00382452	-0.616725	0.537424	0.558387	-10.551	Neu_Camp
Irf9	-0.00835616	0.0436062	-28.0142	6.65346e-169	5.13017e-168	372.984	Neu_Camp
Jdp2	-0.0104616	0.0466698	-31.1196	6.89865e-207	7.77425e-206	460.35	Neu_Camp
Jun	-0.010855	0.0502148	-30.7217	8.05352e-202	8.73956e-201	448.694	Neu_Camp
Junb	-0.0151376	0.0667453	-30.6203	1.54064e-200	1.61217e-199	445.746	Neu_Camp
Jund	-0.00424466	0.0492428	-29.5264	5.95215e-187	5.28479e-186	414.494	Neu_Camp
Kdm4c	-0.0003847	0.00052534	-2.50755	0.0121663	0.0159139	-7.59771	Neu_Camp
Kdm5a	-0.00242622	0.0211771	-15.946	7.76632e-57	2.58583e-56	115.472	Neu_Camp
Kdm5b	-0.00709475	0.036309	-18.1551	5.62278e-73	2.13958e-72	152.511	Neu_Camp
Klf10	-0.0403541	0.117565	-29.294	4.02221e-184	3.36716e-183	407.985	Neu_Camp
Klf11	-0.00400031	0.0289223	-17.3151	1.32898e-66	4.8073e-66	137.881	Neu_Camp
Klf13	0.00221902	0.0264332	10.1443	4.10649e-24	9.47403e-24	40.5618	Neu_Camp
Klf2	0.0267444	0.0580354	31.1982	6.76314e-208	8.25666e-207	462.671	Neu_Camp
Klf3	-0.0054211	0.0505406	-7.89499	3.07734e-15	6.26154e-15	20.3695	Neu_Camp
Klf4	-0.00134188	0.00170378	-2.6728	0.00752931	0.0101663	-7.16984	Neu_Camp
Klf5	0.00616092	0.0218203	39.1765	1.24504542751994e-321	6.07997183772238e-320	724.353	Neu_Camp
Klf7	-0.00402715	0.119365	-3.73987	0.000184711	0.000276124	-3.75035	Neu_Camp
Klf9	0.00444998	0.0227421	22.3511	4.2009e-109	1.83711e-108	235.498	Neu_Camp
Lhx1	-0.00156276	0.00634856	-2.46608	0.0136697	0.0177222	-7.70081	Neu_Camp
Ltf	0.168019	0.192957	57.2794	0	0	1490.7	Neu_Camp
Maf	-0.000213703	0.00136993	-0.676872	0.498496	0.521641	-10.5121	Neu_Camp
Mafb	-0.000310691	0.00104411	-2.13909	0.0324421	0.0402777	-8.45353	Neu_Camp
Maff	-0.00466437	0.0478205	-11.5335	1.15913e-30	3.00553e-30	55.5176	Neu_Camp
Mafg	-0.000184045	0.0180121	-1.0774	0.281318	0.309873	-10.1608	Neu_Camp
Mafk	-0.00659667	0.0434222	-14.9487	3.28596e-50	1.02424e-49	100.276	Neu_Camp
Map4k2	2.62993e-05	9.32779e-05	0.235656	0.813702	0.819295	-10.7134	Neu_Camp
Max	0.000130404	0.0324419	0.987842	0.323244	0.352083	-10.2533	Neu_Camp
Maz	0.00212618	0.0158946	8.90943	5.6333e-19	1.18745e-18	28.8585	Neu_Camp
Mecom	0.0043405	0.0196137	11.673	2.29998e-31	6.12632e-31	57.1233	Neu_Camp
Mecp2	-0.000583456	0.00421266	-3.10059	0.00193451	0.00273821	-5.93548	Neu_Camp
Mef2a	-0.0096717	0.0459025	-22.1499	3.29225e-107	1.41857e-106	231.145	Neu_Camp
Mef2b	-0.00108352	0.00192393	-6.57271	5.08291e-11	9.60834e-11	10.8331	Neu_Camp
Mef2c	-0.00566195	0.0261966	-11.6216	4.18175e-31	1.10383e-30	56.5298	Neu_Camp
Mef2d	-0.0257773	0.0956873	-23.8158	2.26517e-123	1.22907e-122	268.292	Neu_Camp
Mga	-0.000500306	0.00539705	-1.60623	0.108242	0.128401	-9.45125	Neu_Camp
Mios	0.00114108	0.00240549	6.51002	7.72202e-11	1.45035e-10	10.424	Neu_Camp
Mitf	-0.00790608	0.0260236	-22.8316	1.08748e-113	5.13924e-113	246.04	Neu_Camp
Mlx	0.000245143	0.0139974	1.50137	0.133279	0.153743	-9.61417	Neu_Camp
Mnt	-0.0066818	0.0296593	-22.4302	7.49874e-110	3.32899e-109	237.218	Neu_Camp
Mta3	-0.0168933	0.0743713	-20.3365	7.15137e-91	2.83156e-90	193.609	Neu_Camp
Mxi1	-0.00618256	0.0450922	-16.5879	2.55285e-61	8.90457e-61	125.756	Neu_Camp
Nelfe	0.00121816	0.0112194	5.88974	3.94009e-09	7.03931e-09	6.58678	Neu_Camp
Nf1	-0.0534828	0.102961	-14.8262	2.00291e-49	6.11304e-49	98.4764	Neu_Camp
Nfatc1	-0.000416747	0.000791196	-2.90244	0.00370736	0.00517265	-6.52993	Neu_Camp
Nfe2	0.0183357	0.0651567	23.4045	2.80186e-119	1.36824e-118	258.886	Neu_Camp
Nfe2l1	0.00150443	0.00500964	13.2712	5.35059e-40	1.53698e-39	76.8778	Neu_Camp
Nfic	-0.0250162	0.0756936	-26.8008	4.78045e-155	3.33493e-154	341.119	Neu_Camp
Nfil3	-0.00730608	0.0535365	-24.7614	4.96361e-133	2.85164e-132	290.497	Neu_Camp
Nfkb1	-0.0102976	0.0442835	-36.9023	5.93308e-287	2.17299e-285	644.558	Neu_Camp
Nfkb2	-0.0121801	0.0540633	-34.7122	3.08657e-255	6.45976e-254	571.582	Neu_Camp
Nfya	-0.00163297	0.0141777	-8.68339	4.18052e-18	8.68719e-18	26.879	Neu_Camp
Nfyb	-0.00160562	0.0149284	-10.5603	5.46851e-26	1.33523e-25	44.8415	Neu_Camp
Nr2c2	0.000794713	0.0221858	4.06945	4.73357e-05	7.33829e-05	-2.46456	Neu_Camp
Nr2f2	-0.000376051	0.00076402	-2.37015	0.0177919	0.0228641	-7.93271	Neu_Camp
Nr2f6	-0.000243328	0.00136918	-1.81197	0.0700086	0.0849119	-9.09966	Neu_Camp
Nr3c1	-0.0136265	0.0507051	-27.9694	2.20797e-168	1.65881e-167	371.786	Neu_Camp
Nr4a3	-0.0142997	0.0364833	-9.6488	5.65397e-22	1.27432e-21	35.6854	Neu_Camp
Nr6a1	-0.0011241	0.00768648	-2.82313	0.00476125	0.00658041	-6.7569	Neu_Camp
Nrf1	-0.00284196	0.0150728	-15.8168	5.91235e-56	1.94642e-55	113.45	Neu_Camp
Nuak2	-0.000104169	0.00171669	-0.217224	0.828036	0.830872	-10.7176	Neu_Camp
Pbx3	0.000957261	0.00276062	4.47738	7.60499e-06	1.21763e-05	-0.723035	Neu_Camp
Phf8	-0.00564046	0.028662	-23.1977	3.01814e-117	1.4497e-116	254.214	Neu_Camp
Phtf1	-0.000264154	0.0546336	-0.821335	0.411467	0.438399	-10.4039	Neu_Camp
Pknox1	-0.000315935	0.000686712	-0.943693	0.34534	0.374758	-10.2959	Neu_Camp
Plagl2	-0.0458527	0.124093	-13.914	8.99382e-44	2.68897e-43	85.5229	Neu_Camp
Pml	-0.0029862	0.0161923	-11.0397	3.0599e-28	7.79609e-28	49.9842	Neu_Camp
Polr3a	0.000229923	0.00049361	1.66373	0.0961853	0.11503	-9.35725	Neu_Camp
Pou2f1	-0.00465316	0.0556319	-7.7649	8.62837e-15	1.74353e-14	19.3545	Neu_Camp
Ppard	-0.0270276	0.0569402	-17.3031	1.63076e-66	5.82699e-66	137.677	Neu_Camp
Prdm1	-0.00897328	0.0339129	-25.3382	4.2868e-139	2.67241e-138	304.438	Neu_Camp
Prkaa1	-0.000469157	0.000542223	-1.58162	0.113754	0.132789	-9.49047	Neu_Camp
Psmd12	-0.00188886	0.0238372	-5.52577	3.32809e-08	5.73606e-08	4.51313	Neu_Camp
Pum3	-0.00054542	0.000761	-2.06748	0.0387035	0.0478487	-8.60412	Neu_Camp
Rad21	-0.000195307	0.0193787	-1.30947	0.190394	0.215388	-9.88385	Neu_Camp
Rara	-0.00371736	0.0433101	-9.73314	2.48685e-22	5.69255e-22	36.4983	Neu_Camp
Rarg	-0.000872994	0.017444	-2.79311	0.00522618	0.0071739	-6.84115	Neu_Camp
Rb1	-0.00848021	0.0220689	-7.62091	2.64966e-14	5.31747e-14	18.2506	Neu_Camp
Rbbp5	-0.00137072	0.00956415	-11.6926	1.82943e-31	4.91765e-31	57.3506	Neu_Camp
Rcor1	0.000220458	0.0142274	0.925103	0.354925	0.382328	-10.3133	Neu_Camp
Rel	-0.00976235	0.0452747	-34.9808	4.88937e-259	1.19382e-257	580.326	Neu_Camp
Rela	-0.00531217	0.0328718	-20.6511	1.30431e-93	5.30783e-93	199.901	Neu_Camp
Relb	-0.012108	0.0489412	-36.2273	5.31476e-277	1.41566e-275	621.659	Neu_Camp
Rest	-0.0165429	0.0432799	-25.3489	3.29907e-139	2.10137e-138	304.7	Neu_Camp
Rfx2	-0.000488825	0.00552804	-1.02665	0.304598	0.333012	-10.2142	Neu_Camp
Rfx5	-0.000949382	0.0164452	-4.69837	2.6427e-06	4.25446e-06	0.289664	Neu_Camp
Rfx7	-0.000930394	0.0022213	-2.73432	0.00625733	0.00848796	-7.00357	Neu_Camp
Rfxank	-0.000299837	0.000579221	-1.14661	0.251557	0.280252	-10.0838	Neu_Camp
Rfxap	0.00159054	0.00274861	3.25428	0.00113899	0.0016359	-5.44738	Neu_Camp
Rreb1	-0.014818	0.0531671	-23.6307	1.60562e-121	8.55356e-121	264.039	Neu_Camp
Runx1	-0.0165388	0.0489902	-23.5057	2.7985e-120	1.41372e-119	261.185	Neu_Camp
Runx3	-0.0119346	0.0554519	-15.3692	5.92886e-53	1.90896e-52	106.567	Neu_Camp
Rxra	0.0012812	0.0075006	7.2748	3.6189e-13	7.11636e-13	15.6809	Neu_Camp
Rxrb	0.00576522	0.0340105	9.1522	6.19073e-20	1.35364e-19	31.0407	Neu_Camp
Sap30	-0.0039466	0.0333196	-10.315	7.12622e-25	1.67039e-24	42.297	Neu_Camp
Setdb1	-0.00157111	0.0036568	-3.68742	0.000227236	0.000334574	-3.945	Neu_Camp
Sin3a	-0.00211758	0.0136301	-13.3457	1.99427e-40	5.78535e-40	77.8593	Neu_Camp
Sirt6	-0.00053042	0.00110585	-2.59283	0.00952694	0.0126307	-7.38029	Neu_Camp
Smarca4	0.00115067	0.0116566	8.951	3.8753e-19	8.28805e-19	29.2281	Neu_Camp
Smarcc1	-0.000992105	0.0029526	-3.98244	6.84931e-05	0.000104523	-2.81454	Neu_Camp
Snai1	-0.000876936	0.00327385	-2.79228	0.00523964	0.0071739	-6.84348	Neu_Camp
Sox7	-0.00346488	0.0105035	-4.81703	1.46951e-06	2.4054e-06	0.853488	Neu_Camp
Sp1	-0.000436079	0.0210378	-2.47539	0.0133187	0.0173439	-7.67781	Neu_Camp
Sp2	-9.15021e-05	0.0252432	-0.513012	0.607949	0.627192	-10.6096	Neu_Camp
Sp3	0.00027554	0.0376346	0.824803	0.409495	0.437891	-10.401	Neu_Camp
Sp4	-0.00657702	0.0310059	-21.8102	4.76672e-104	1.99521e-103	223.882	Neu_Camp
Spi1	0.00441898	0.0570726	10.7792	5.26715e-27	1.31904e-26	47.1617	Neu_Camp
Srebf1	-0.00145532	0.00599215	-10.3759	3.78892e-25	9.09962e-25	42.923	Neu_Camp
Srebf2	-0.00351371	0.0482353	-16.7196	2.92643e-62	1.03307e-61	127.915	Neu_Camp
Srf	-6.58288e-05	0.0223912	-0.396232	0.691938	0.699096	-10.6627	Neu_Camp
Stat1	-0.00765116	0.0473911	-39.5159	0	0	736.605	Neu_Camp
Stat2	-0.00720312	0.0381122	-23.5392	1.30346e-120	6.70023e-120	261.948	Neu_Camp
Stat3	-0.00977653	0.0557165	-23.5942	3.7056e-121	1.93883e-120	263.204	Neu_Camp
Stat5a	-0.000935112	0.00864478	-7.37431	1.72717e-13	3.41933e-13	16.4075	Neu_Camp
Stat6	-0.0066508	0.0293651	-11.287	1.93139e-29	4.964e-29	52.7255	Neu_Camp
Stub1	-0.00018076	0.00133449	-0.648919	0.5164	0.538452	-10.5307	Neu_Camp
Supt20	-0.000815897	0.0114549	-4.0067	6.18311e-05	9.48508e-05	-2.71768	Neu_Camp
Suz12	-0.00136845	0.0181876	-4.19512	2.741e-05	4.31782e-05	-1.94574	Neu_Camp
Taf1	-0.00112165	0.0217782	-5.30099	1.16598e-07	1.95218e-07	3.29833	Neu_Camp
Taf7	-0.00154966	0.00444874	-4.06517	4.82114e-05	7.43471e-05	-2.48194	Neu_Camp
Tbl1xr1	-0.00571413	0.0409452	-12.9285	4.67666e-38	1.31756e-37	72.4326	Neu_Camp
Tbp	0.000133652	0.000530957	0.685115	0.49328	0.518841	-10.5065	Neu_Camp
Tbpl1	-0.000266945	0.000567594	-1.81117	0.070132	0.0849119	-9.10111	Neu_Camp
Tbx2	-0.00016424	0.00088487	-1.20456	0.22839	0.255413	-10.0157	Neu_Camp
Tbx3	-0.00106851	0.00162914	-2.54094	0.0110643	0.0146029	-7.51346	Neu_Camp
Tcf12	-0.000789853	0.00262673	-3.12874	0.0017585	0.00251336	-5.84783	Neu_Camp
Tcf21	-0.000900608	0.00159223	-1.83054	0.067187	0.0820241	-9.06585	Neu_Camp
Tcf3	-0.000302219	0.0110099	-1.59054	0.111732	0.131475	-9.47633	Neu_Camp
Tcf4	-0.000459267	0.000715464	-2.16388	0.0304877	0.0380123	-8.40022	Neu_Camp
Tcf7l2	-0.00606051	0.0127182	-12.4183	2.94661e-35	8.06876e-35	66.0258	Neu_Camp
Tead1	8.75613e-05	0.0212847	0.453418	0.650253	0.661542	-10.6384	Neu_Camp
Tef	-0.000948602	0.00169673	-6.47997	9.42334e-11	1.75862e-10	10.2293	Neu_Camp
Tfdp1	0.0108776	0.0357751	38.3693	0	1.68452e-307	695.57	Neu_Camp
Tfe3	-0.0178769	0.0956665	-13.4551	4.63477e-41	1.35799e-40	79.3106	Neu_Camp
Tfeb	-0.00721536	0.0444131	-26.9075	3.04668e-156	2.17726e-155	343.868	Neu_Camp
Tgif1	-0.0267184	0.089195	-30.493	6.18155e-199	6.2455e-198	442.058	Neu_Camp
Thap1	0.00112946	0.00823378	9.72781	2.61976e-22	5.95031e-22	36.4468	Neu_Camp
Thap11	-0.00109396	0.00584415	-9.5013	2.33882e-21	5.19148e-21	34.2804	Neu_Camp
Thra	3.47473e-07	0.000533866	0.00329138	0.997374	0.997374	-10.7412	Neu_Camp
Trim28	-0.000363303	0.000869195	-2.17811	0.0294111	0.0368267	-8.36932	Neu_Camp
Trp53	0.00061956	0.0105974	3.10996	0.00187421	0.00266574	-5.90639	Neu_Camp
Trps1	-0.105627	0.261604	-26.6021	7.84814e-153	5.34769e-152	336.025	Neu_Camp
Ubtf	-0.00325713	0.0164279	-18.1522	5.92172e-73	2.22444e-72	152.459	Neu_Camp
Usf1	-0.00263817	0.012081	-15.7538	1.5826e-55	5.15223e-55	112.469	Neu_Camp
Usf2	-0.000951816	0.0189851	-6.36254	2.03454e-10	3.72576e-10	9.47706	Neu_Camp
Xbp1	0.00133177	0.0154412	3.84029	0.000123328	0.000185309	-3.37005	Neu_Camp
Xrcc4	0.000233944	0.0163891	1.39593	0.162753	0.185551	-9.7669	Neu_Camp
Yy1	0.00200812	0.0263356	17.8044	2.79295e-70	1.03587e-69	146.322	Neu_Camp
Zbtb17	-0.000316287	0.000523677	-2.52303	0.0116439	0.015299	-7.5588	Neu_Camp
Zbtb2	-0.000407894	0.128612	-0.4595	0.645881	0.659384	-10.6356	Neu_Camp
Zbtb33	-0.000463408	0.00706293	-4.46582	8.02707e-06	1.27822e-05	-0.77468	Neu_Camp
Zbtb38	-0.000340222	0.000542207	-1.67094	0.0947518	0.11378	-9.34523	Neu_Camp
Zbtb43	-0.00107895	0.00392863	-1.24237	0.214117	0.240369	-9.96946	Neu_Camp
Zbtb7a	0.0025087	0.0177561	11.7261	1.23627e-31	3.35396e-31	57.7397	Neu_Camp
Zeb1	-0.00845287	0.0424157	-24.4089	2.17314e-129	1.20138e-128	282.126	Neu_Camp
Zfp110	-0.00191629	0.0223043	-12.573	4.28704e-36	1.19629e-35	67.9415	Neu_Camp
Zfp143	-0.00107975	0.0263637	-5.64224	1.70492e-08	2.95587e-08	5.16239	Neu_Camp
Zfp263	-0.0348511	0.0715159	-26.1711	4.45557e-148	2.96701e-147	325.093	Neu_Camp
Zfp335	-0.000227981	0.000280539	-1.33581	0.181631	0.20627	-9.84902	Neu_Camp
Zfp341	-0.00163027	0.00420681	-2.6524	0.00799948	0.0107025	-7.22412	Neu_Camp
Zfp35	0.000171436	0.00071691	0.571456	0.567698	0.587758	-10.5779	Neu_Camp
Zfp398	-0.00119625	0.00204946	-3.8866	0.000102041	0.000154912	-3.19131	Neu_Camp
Zfp426	-0.000497789	0.00200876	-1.58266	0.113518	0.132789	-9.48883	Neu_Camp
Zfp445	-0.00028692	0.000704968	-0.830471	0.406284	0.436048	-10.3964	Neu_Camp
Zfp467	-0.000341946	0.000650113	-1.96606	0.0493074	0.0604479	-8.80862	Neu_Camp
Zfp513	0.00176986	0.00123582	5.66256	1.51516e-08	2.64252e-08	5.277	Neu_Camp
Zfp523	-0.00165184	0.0266103	-6.44355	1.19813e-10	2.22185e-10	9.99453	Neu_Camp
Zfp595	-0.000661271	0.0214573	-2.90361	0.00369351	0.00517265	-6.52653	Neu_Camp
Zfp597	-0.00248536	0.0121864	-14.481	3.03262e-47	9.16038e-47	93.4792	Neu_Camp
Zfp62	-0.000670819	0.0014243	-2.22302	0.0262277	0.0329816	-8.27053	Neu_Camp
Zfp64	-0.000383601	0.000580108	-1.2467	0.212524	0.239498	-9.96407	Neu_Camp
Zfp687	0.00140689	0.0470015	4.09372	4.26446e-05	6.68174e-05	-2.36557	Neu_Camp
Zfp729a	0.000769501	0.0155377	3.73311	0.000189738	0.0002822	-3.7756	Neu_Camp
Zfp729b	-0.00151856	0.0289569	-8.25987	1.56326e-16	3.20305e-16	23.3058	Neu_Camp
Zfp869	-0.000907397	0.00203037	-3.68283	0.000231362	0.000338945	-3.96189	Neu_Camp
Zfp950	-0.00281309	0.00454347	-2.86112	0.00422659	0.00586915	-6.64897	Neu_Camp
Zfp958	0.00595573	0.00637786	32.8952	3.33469e-230	5.42814e-229	513.987	Neu_Camp
Zfp963	-0.000409308	0.00161534	-1.53273	0.125361	0.145757	-9.5666	Neu_Camp
Zfp971	-0.000344901	0.000434001	-2.3091	0.0209496	0.0265724	-8.0755	Neu_Camp
Zfx	-0.0029195	0.0255771	-6.75066	1.51877e-11	2.92762e-11	12.0156	Neu_Camp
Zkscan14	-0.000276127	0.00107437	-0.769059	0.441869	0.467392	-10.4455	Neu_Camp
Zmiz1	-0.00599962	0.0424205	-23.4444	1.1309e-119	5.61616e-119	259.791	Neu_Camp
Zxdc	-0.00126966	0.00261608	-2.65752	0.00787905	0.0105897	-7.21054	Neu_Camp
Ahr	0.000330268	0.0132902	2.44794	0.0143776	0.0182365	-8.73799	Neu_Peak1
Arid3a	-0.00151757	0.0267321	-13.6092	5.82e-42	1.64e-41	80.3816	Neu_Peak1
Arnt	0.00417072	0.0285591	36.234	4.24e-277	4.14e-276	620.895	Neu_Peak1
Arntl	-0.00253164	0.0031357	-18.6956	3.13e-77	1.09e-76	161.286	Neu_Peak1
Atf1	0.00436166	0.0489409	25.1171	9.37e-137	4.65e-136	298.067	Neu_Peak1
Atf2	0.00104475	0.00939904	11.1017	1.54e-28	3.76e-28	49.6741	Neu_Peak1
Atf3	-0.00114222	0.0451069	-14.8006	2.92e-49	8.72e-49	97.1098	Neu_Peak1
Atf4	0.00127807	0.0321231	15.5543	3.48e-54	1.09e-53	108.398	Neu_Peak1
Atf5	0.000692826	0.0226792	10.8598	2.2e-27	5.2e-27	47.0355	Neu_Peak1
Atf6	0.000873177	0.00431477	9.9038	4.62e-23	1.02e-22	37.1722	Neu_Peak1
Atf6b	-0.000314582	0.00331183	-5.89154	3.9e-09	6.8e-09	5.6048	Neu_Peak1
Atf7	0.00105707	0.00759587	7.05612	1.78e-12	3.4e-12	13.126	Neu_Peak1
B230307C23Rik	3.42e-05	0.00148016	0.204533	0.837939	0.853958	-11.7129	Neu_Peak1
Bach1	0.00745007	0.0760843	30.2486	7.14e-196	4.98e-195	434.022	Neu_Peak1
Bach2	-0.000102382	0.00253633	-1.15305	0.248906	0.272125	-11.0691	Neu_Peak1
Bcl3	-0.00540516	0.0513911	-42.6485	0	0	852.796	Neu_Peak1
Bclaf1	0.00187841	0.0252821	30.6631	4.43e-201	3.25e-200	446	Neu_Peak1
Bdp1	-0.000492914	0.000977928	-6.43619	1.26e-10	2.3e-10	8.9547	Neu_Peak1
Bhlhe40	-0.00274056	0.0505035	-23.142	1.06e-116	4.84e-116	251.972	Neu_Peak1
Borcs8	0.000123146	0.00139768	2.02654	0.0427245	0.0519431	-9.68052	Neu_Peak1
Brf1	0.000337691	0.010294	7.09238	1.37e-12	2.64e-12	13.3818	Neu_Peak1
Brf2	-0.000226677	0.010833	-4.15484	3.27e-05	4.94e-05	-3.10632	Neu_Peak1
Ccnt2	0.00101966	0.0109552	5.98099	2.26e-09	3.97e-09	6.13473	Neu_Peak1
Cebpa	-1.91e-05	0.00249447	-0.210308	0.83343	0.853829	-11.7117	Neu_Peak1
Cebpb	-0.000817316	0.0369321	-13.7559	7.91e-43	2.27e-42	82.3677	Neu_Peak1
Cebpd	-0.00023577	0.0647636	-1.14242	0.253296	0.275895	-11.0813	Neu_Peak1
Cebpe	-0.00177469	0.00392445	-11.0368	3.16e-28	7.65e-28	48.96	Neu_Peak1
Cebpg	-2.71e-05	0.0229773	-0.254625	0.799016	0.821444	-11.7014	Neu_Peak1
Chd1	0.000602885	0.00229876	7.99017	1.43e-15	2.89e-15	20.1303	Neu_Peak1
Chd2	-0.00362722	0.0529591	-22.4746	2.84e-110	1.17e-109	237.195	Neu_Peak1
Clock	-0.000350946	0.00402964	-4.92921	8.33e-07	1.33e-06	0.406828	Neu_Peak1
Creb1	-0.012604	0.0607067	-70.5575	0	0	2174.44	Neu_Peak1
Creb3	0.000493931	0.0287064	5.24162	1.61e-07	2.7e-07	1.99327	Neu_Peak1
Creb3l1	-8.01e-05	0.00132361	-1.19284	0.232948	0.258537	-11.0224	Neu_Peak1
Creb3l2	9.23e-05	0.0111159	2.27335	0.0230175	0.0284562	-9.15002	Neu_Peak1
Crebl2	-0.0206266	0.0447179	-71.625	0	0	2233.1	Neu_Peak1
Crem	0.00381835	0.0492475	24.5365	1.06e-130	5e-130	284.153	Neu_Peak1
Ctcf	0.000778782	0.0245691	11.9569	8.06e-33	2.04e-32	59.4588	Neu_Peak1
Cux1	0.00374558	0.0533668	29.0873	1.27e-181	8.27e-181	401.246	Neu_Peak1
Ddit3	0.000103613	0.0601121	0.569948	0.568721	0.593008	-11.5714	Neu_Peak1
Deaf1	-0.000606263	0.0023366	-5.15917	2.51e-07	4.13e-07	1.56517	Neu_Peak1
Dmap1	0.000584553	0.00788278	1.52533	0.127195	0.145579	-10.5705	Neu_Peak1
Dnmt3a	6.96e-05	0.00032576	0.987888	0.323221	0.349461	-11.2459	Neu_Peak1
E2f2	-0.000448038	0.00164969	-3.17997	0.0014755	0.00195621	-6.67892	Neu_Peak1
E2f3	0.000157132	0.00113126	4.07154	4.69e-05	6.98e-05	-3.44862	Neu_Peak1
E2f4	0.000789189	0.0130636	14.1707	2.5e-45	7.26e-45	88.0944	Neu_Peak1
E4f1	0.000423557	0.00151665	3.97773	6.99e-05	0.000101838	-3.82585	Neu_Peak1
Ebf1	0.000381595	0.00877585	6.09025	1.15e-09	2.04e-09	6.79283	Neu_Peak1
Egr1	0.000296106	0.0395048	4.99447	5.96e-07	9.64e-07	0.730203	Neu_Peak1
Egr2	0.000755189	0.0203332	3.79538	0.000147921	0.000210393	-4.53397	Neu_Peak1
Elf1	0.0034531	0.0378926	29.5404	4.01e-187	2.67e-186	413.896	Neu_Peak1
Elf2	0.000164733	0.0494846	0.955861	0.339156	0.365341	-11.277	Neu_Peak1
Elf4	0.00150235	0.0309641	26.9411	1.27e-156	7.05e-156	343.747	Neu_Peak1
Elk1	0.00105913	0.00495804	25.9538	1.04e-145	5.45e-145	318.654	Neu_Peak1
Elk3	0.00149231	0.0151035	21.9918	9.86e-106	3.9e-105	226.761	Neu_Peak1
Elk4	0.00430084	0.0283103	55.3063	0	0	1395.93	Neu_Peak1
Ep300	0.00604726	0.0335924	52.2823	0	0	1256.7	Neu_Peak1
Erf	0.000180202	0.00857389	4.2888	1.81e-05	2.76e-05	-2.54131	Neu_Peak1
Erg	4.56e-05	0.0188512	0.734536	0.462632	0.487594	-11.4641	Neu_Peak1
Esr1	1.67e-05	0.00190999	0.19392	0.846241	0.857953	-11.715	Neu_Peak1
Esrra	-0.00242948	0.0262022	-35.9423	7.59e-273	7.17e-272	611.109	Neu_Peak1
Ets1	0.00163905	0.0249547	29.0156	9.28e-181	5.91e-180	399.259	Neu_Peak1
Ets2	-0.0011565	0.0361298	-17.8441	1.39e-70	4.74e-70	146.026	Neu_Peak1
Etv3	0.00129159	0.011212	22.6773	3.31e-112	1.47e-111	241.639	Neu_Peak1
Etv5	0.00140432	0.0146069	19.7134	1.46e-85	5.34e-85	180.422	Neu_Peak1
Etv6	-0.00199089	0.0479165	-16.4821	1.44e-60	4.63e-60	123.042	Neu_Peak1
Ezh2	0.000520692	0.0072488	10.9454	8.63e-28	2.07e-27	47.9631	Neu_Peak1
Fli1	7.23e-06	0.0422785	0.0928468	0.926026	0.932391	-11.7295	Neu_Peak1
Fos	0.000970106	0.0522794	7.72938	1.14e-14	2.26e-14	18.0877	Neu_Peak1
Fosb	-8.94e-05	0.0508123	-0.714029	0.475219	0.499065	-11.4789	Neu_Peak1
Fosl1	0.0020255	0.0806763	10.2428	1.5e-24	3.41e-24	40.5675	Neu_Peak1
Fosl2	0.000751074	0.0469433	7.78387	7.43e-15	1.48e-14	18.509	Neu_Peak1
Foxf1	-0.000759967	0.00994784	-8.25823	1.58e-16	3.22e-16	22.2999	Neu_Peak1
Foxj2	0.000421292	0.00113369	2.6573	0.00788429	0.0101766	-8.20375	Neu_Peak1
Foxj3	-8.55e-05	0.00857345	-0.780501	0.435107	0.460239	-11.4292	Neu_Peak1
Foxk1	0.000593239	0.0270751	5.51439	3.55e-08	6.08e-08	3.45784	Neu_Peak1
Foxk2	3.22e-05	0.00617878	0.405703	0.684966	0.70917	-11.6515	Neu_Peak1
Foxn2	-0.00778235	0.0409124	-40.9164	0	0	787.096	Neu_Peak1
Foxn3	0.00114343	0.0114833	2.88734	0.00388994	0.00513402	-7.56623	Neu_Peak1
Foxo1	0.000428636	0.00703783	6.81117	1e-11	1.87e-11	11.4323	Neu_Peak1
Foxo3	0.0309337	0.100342	53.0825	0	0	1293	Neu_Peak1
Foxo4	-0.000502181	0.0118133	-4.9578	7.2e-07	1.16e-06	0.54798	Neu_Peak1
Foxp1	0.0121259	0.0973724	34.7189	2.48e-255	2.2e-254	570.81	Neu_Peak1
Gabpa	-0.000259643	0.0101626	-5.67265	1.43e-08	2.46e-08	4.34152	Neu_Peak1
Gabpb1	-0.00493937	0.0281613	-62.8036	0	0	1763.84	Neu_Peak1
Gata2	-0.000298676	0.0172539	-5.36043	8.41e-08	1.43e-07	2.62212	Neu_Peak1
Gmeb1	-2.66e-07	0.00931874	-0.0042304	0.996625	0.996625	-11.7338	Neu_Peak1
Gmeb2	0.0018483	0.0193461	22.7854	3.03e-113	1.37e-112	244.025	Neu_Peak1
Grhl1	-0.000828708	0.00367161	-3.63855	0.000274981	0.000383664	-5.11648	Neu_Peak1
Gtf2f1	-6.39e-05	0.00949751	-0.892043	0.372382	0.399663	-11.336	Neu_Peak1
Gtf3c2	-9.93e-05	0.00143129	-1.3093	0.19045	0.2138	-10.8767	Neu_Peak1
Hbp1	0.000642857	0.0693166	2.58076	0.00986649	0.0126239	-8.40413	Neu_Peak1
Hcfc1	0.000346061	0.0145617	8.35812	6.85e-17	1.41e-16	23.1265	Neu_Peak1
Hdac1	0.00017126	0.00144326	1.80027	0.0718351	0.0841908	-10.1134	Neu_Peak1
Hdac2	-4.74e-05	0.0140641	-1.17744	0.239035	0.264292	-11.0406	Neu_Peak1
Hes1	0.000680194	0.00684337	9.16395	5.55e-20	1.18e-19	30.1554	Neu_Peak1
Hes6	0.000184343	0.0108296	3.61709	0.000298783	0.000414898	-5.19427	Neu_Peak1
Hic1	0.00234722	0.0136629	10.5992	3.62e-26	8.35e-26	44.2578	Neu_Peak1
Hinfp	-0.000590753	0.00213228	-8.43656	3.52e-17	7.32e-17	23.7825	Neu_Peak1
Hivep1	-0.00931973	0.0476535	-74.1608	0	0	2374.29	Neu_Peak1
Hivep3	0.000497331	0.0013996	3.32567	0.000883902	0.00118257	-6.20525	Neu_Peak1
Hsf1	0.000819368	0.0032809	10.1074	5.98e-24	1.34e-23	39.1979	Neu_Peak1
Htatip2	-0.000152202	0.0028637	-2.40743	0.0160759	0.0202156	-8.83631	Neu_Peak1
Id1	0.00431797	0.0167584	6.39628	1.63e-10	2.97e-10	8.69926	Neu_Peak1
Id2	0.00147163	0.0110914	6.15172	7.83e-10	1.41e-09	7.16828	Neu_Peak1
Ikzf1	0.00292721	0.0367487	31.4109	1.23e-210	9.52e-210	467.98	Neu_Peak1
Irf1	-0.000677649	0.0461528	-14.9131	5.56e-50	1.68e-49	98.76	Neu_Peak1
Irf2	-0.00022201	0.0429858	-3.4722	0.000517471	0.000705205	-5.7075	Neu_Peak1
Irf3	0.000310461	0.0152082	3.31531	0.000917307	0.00122169	-6.23963	Neu_Peak1
Irf5	-0.00716831	0.0412109	-65.6407	0	0	1910.79	Neu_Peak1
Irf7	0.000159872	0.0426162	2.04462	0.0409075	0.0499413	-9.64374	Neu_Peak1
Irf8	-0.000516419	0.00382452	-5.68651	1.32e-08	2.28e-08	4.42008	Neu_Peak1
Irf9	0.00279528	0.0436062	25.1154	9.77e-137	4.77e-136	298.026	Neu_Peak1
Jdp2	-4.3e-05	0.0466698	-0.334768	0.737805	0.761186	-11.6778	Neu_Peak1
Jun	-0.000481704	0.0502148	-3.57405	0.00035247	0.000487141	-5.34894	Neu_Peak1
Junb	-0.00736188	0.0667453	-40.8855	0	0	785.944	Neu_Peak1
Jund	-4.32e-05	0.0492428	-0.789377	0.429903	0.456382	-11.4223	Neu_Peak1
Kdm4c	8.63e-05	0.00052534	1.51317	0.130255	0.148501	-10.589	Neu_Peak1
Kdm5a	0.00205076	0.0211771	37.4534	3.4e-295	3.44e-294	662.533	Neu_Peak1
Kdm5b	0.00533296	0.036309	37.8719	1.6e-301	1.67e-300	677.094	Neu_Peak1
Klf10	0.00555529	0.117565	10.628	2.66e-26	6.24e-26	44.5621	Neu_Peak1
Klf11	0.00105531	0.0289223	12.242	2.58e-34	6.68e-34	62.8787	Neu_Peak1
Klf13	0.00201244	0.0264332	25.1385	5.57e-137	2.81e-136	298.587	Neu_Peak1
Klf2	-0.00121526	0.0580354	-3.71356	0.000205008	0.000287404	-4.84093	Neu_Peak1
Klf3	0.0055604	0.0505406	22.0627	2.15e-106	8.77e-106	228.279	Neu_Peak1
Klf4	-0.00243318	0.00170378	-13.1071	4.62e-39	1.28e-38	73.7421	Neu_Peak1
Klf5	0.000643445	0.0218203	10.5863	4.15e-26	9.5e-26	44.1223	Neu_Peak1
Klf7	-0.003053	0.119365	-7.6411	2.27e-14	4.46e-14	17.4116	Neu_Peak1
Klf9	0.000357409	0.0227421	4.76632	1.89e-06	2.96e-06	-0.381756	Neu_Peak1
Lhx1	0.00480919	0.00634856	20.6754	7.98e-94	2.96e-93	199.4	Neu_Peak1
Ltf	0.0061427	0.192957	5.16915	2.38e-07	3.94e-07	1.61659	Neu_Peak1
Maf	0.00049743	0.00136994	4.24288	2.22e-05	3.37e-05	-2.73701	Neu_Peak1
Mafb	0.000221312	0.00104411	4.10271	4.1e-05	6.16e-05	-3.32135	Neu_Peak1
Maff	-0.00833078	0.0478205	-60.8992	0	0	1667.49	Neu_Peak1
Mafg	-0.0011961	0.0180121	-19.0436	4.95e-80	1.77e-79	167.719	Neu_Peak1
Mafk	-0.00203604	0.0434222	-12.3937	3.99e-35	1.05e-34	64.7311	Neu_Peak1
Map4k2	-7.12e-05	9.33e-05	-1.71747	0.0859105	0.0991015	-10.259	Neu_Peak1
Max	0.000635361	0.0324419	13.0181	1.47e-38	4.03e-38	72.5909	Neu_Peak1
Maz	0.000439202	0.0158946	4.94576	7.66e-07	1.23e-06	0.488438	Neu_Peak1
Mecom	-0.000248795	0.0196137	-1.794	0.0728313	0.0850182	-10.1247	Neu_Peak1
Mecp2	0.000324859	0.00421266	4.64828	3.37e-06	5.23e-06	-0.936743	Neu_Peak1
Mef2a	0.000656811	0.0459025	3.99402	6.52e-05	9.56e-05	-3.76098	Neu_Peak1
Mef2b	-0.000395249	0.00192393	-6.45313	1.12e-10	2.07e-10	9.0636	Neu_Peak1
Mef2c	0.0047175	0.0261966	26.4856	1.54e-151	8.35e-151	332.061	Neu_Peak1
Mef2d	0.00851628	0.0956873	21.1055	1.22e-97	4.72e-97	208.162	Neu_Peak1
Mga	0.000299415	0.00539705	2.58766	0.00967122	0.0124284	-8.38631	Neu_Peak1
Mios	-0.000462393	0.00240549	-7.10216	1.28e-12	2.48e-12	13.451	Neu_Peak1
Mitf	-0.00930213	0.0260236	-84.8473	0	0	2995.05	Neu_Peak1
Mlx	-0.000172293	0.0139974	-2.84066	0.00450732	0.00592218	-7.69988	Neu_Peak1
Mnt	-0.000770372	0.0296593	-6.8704	6.62e-12	1.25e-11	11.8364	Neu_Peak1
Mta3	0.0141923	0.0743713	48.4453	0	0	1088.32	Neu_Peak1
Mxi1	0.00387755	0.0450922	28.4261	9.82e-174	6e-173	383.103	Neu_Peak1
Nelfe	0.000305296	0.0112194	3.97087	7.19e-05	0.000104292	-3.85308	Neu_Peak1
Nf1	0.0300303	0.102961	22.5934	2.1e-111	9.04e-111	239.796	Neu_Peak1
Nfatc1	-7.14e-05	0.000791196	-1.33756	0.181058	0.204827	-10.8393	Neu_Peak1
Nfe2	0.00829309	0.0651567	28.7137	3.81e-177	2.38e-176	390.948	Neu_Peak1
Nfe2l1	-0.000423687	0.00500964	-10.038	1.21e-23	2.67e-23	38.5031	Neu_Peak1
Nfic	-0.0120948	0.0756936	-35.3932	6.41e-265	5.87e-264	592.871	Neu_Peak1
Nfil3	0.00139926	0.0535365	12.6004	3.04e-36	8.16e-36	67.2919	Neu_Peak1
Nfkb1	-0.00398393	0.0442835	-38.5563	5.33007430310576e-312	5.78411766966685e-311	701.203	Neu_Peak1
Nfkb2	-0.00638545	0.0540633	-50.7769	0	0	1189.51	Neu_Peak1
Nfya	0.000180115	0.0141777	2.57279	0.0100966	0.0128622	-8.42467	Neu_Peak1
Nfyb	0.00077214	0.0149284	13.6991	1.72e-42	4.89e-42	81.5958	Neu_Peak1
Nr2c2	0.00161803	0.0221858	22.6194	1.18e-111	5.18e-111	240.366	Neu_Peak1
Nr2f2	-0.00022009	0.00076402	-3.73462	0.000188609	0.000265685	-4.76259	Neu_Peak1
Nr2f6	-9.07e-05	0.00136918	-1.81857	0.0689938	0.0811854	-10.0803	Neu_Peak1
Nr3c1	0.00473732	0.0507051	26.0986	2.76e-147	1.47e-146	322.28	Neu_Peak1
Nr4a3	-0.00822132	0.0364833	-14.988	1.83e-50	5.59e-50	99.8658	Neu_Peak1
Nr6a1	-0.0013509	0.00768648	-9.15198	6.2e-20	1.31e-19	30.0463	Neu_Peak1
Nrf1	0.00204608	0.0150728	31.2838	5.38e-209	4.04e-208	464.208	Neu_Peak1
Nuak2	0.000682122	0.00171669	3.83026	0.000128463	0.000183607	-4.4011	Neu_Peak1
Pbx3	-0.000311303	0.00276062	-3.91858	8.94e-05	0.000128429	-4.0592	Neu_Peak1
Phf8	-0.00204194	0.028662	-22.5861	2.47e-111	1.05e-110	239.634	Neu_Peak1
Phtf1	0.00107884	0.0546336	9.05018	1.58e-19	3.3e-19	29.1241	Neu_Peak1
Pknox1	-0.000425181	0.000686712	-3.41943	0.000628993	0.000849285	-5.88925	Neu_Peak1
Plagl2	-0.059112	0.124093	-51.5947	0	0	1225.83	Neu_Peak1
Pml	0.000954995	0.0161923	9.49402	2.51e-21	5.44e-21	33.2192	Neu_Peak1
Polr3a	-0.000359468	0.00049361	-7.01059	2.46e-12	4.68e-12	12.8067	Neu_Peak1
Pou2f1	0.00295932	0.0556319	13.3372	2.23e-40	6.23e-40	76.7548	Neu_Peak1
Ppard	0.00707273	0.0569402	12.1344	9.54e-34	2.45e-33	61.5783	Neu_Peak1
Prdm1	-0.000309926	0.0339129	-2.31312	0.0207277	0.0258434	-9.05883	Neu_Peak1
Prkaa1	-0.000231545	0.000542223	-2.10114	0.0356432	0.0436965	-9.5266	Neu_Peak1
Psmd12	0.00105496	0.0238372	8.31619	9.76e-17	2e-16	22.7783	Neu_Peak1
Pum3	-6e-05	0.000761	-0.612428	0.540263	0.565346	-11.5463	Neu_Peak1
Rad21	0.000988533	0.0193787	18.0059	8.01e-72	2.76e-71	148.871	Neu_Peak1
Rara	0.00226414	0.0433101	16.031	2.02e-57	6.38e-57	115.819	Neu_Peak1
Rarg	-0.000408886	0.017444	-3.52166	0.000429968	0.000588694	-5.53468	Neu_Peak1
Rb1	0.00163472	0.0220689	3.94928	7.87e-05	0.00011359	-3.93852	Neu_Peak1
Rbbp5	0.000754166	0.00956415	17.3985	3.19e-67	1.05e-66	138.311	Neu_Peak1
Rcor1	0.00258092	0.0142274	29.8984	1.6e-191	1.09e-190	424.015	Neu_Peak1
Rel	-0.00456636	0.0452747	-44.9877	0	0	944.997	Neu_Peak1
Rela	-0.0069067	0.0328718	-85.1107	0	0	3010.82	Neu_Peak1
Relb	-0.00497025	0.0489412	-40.3685	0	0	766.778	Neu_Peak1
Rest	-0.0186642	0.0432799	-92.4909	0	0	3459.98	Neu_Peak1
Rfx2	7.28e-05	0.00552804	0.411524	0.680694	0.707245	-11.6492	Neu_Peak1
Rfx5	0.000589867	0.0164452	7.86634	3.87e-15	7.76e-15	19.152	Neu_Peak1
Rfx7	0.000224094	0.0022213	1.77243	0.0763409	0.0887614	-10.1631	Neu_Peak1
Rfxank	-1.01e-05	0.000579221	-0.103656	0.917443	0.926934	-11.7285	Neu_Peak1
Rfxap	0.000744643	0.00274861	4.10154	4.12e-05	6.16e-05	-3.32614	Neu_Peak1
Rreb1	0.00551431	0.0531671	23.6707	6.41e-122	2.98e-121	263.964	Neu_Peak1
Runx1	0.0110551	0.0489902	43.8979	0	0	901.554	Neu_Peak1
Runx3	0.00620084	0.0554519	21.6358	1.92e-102	7.49e-102	219.204	Neu_Peak1
Rxra	0.000306849	0.0075006	4.68542	2.82e-06	4.39e-06	-0.763617	Neu_Peak1
Rxrb	0.0011531	0.0340105	4.91854	8.8e-07	1.39e-06	0.354355	Neu_Peak1
Sap30	0.00267484	0.0333196	18.9542	2.63e-79	9.27e-79	166.055	Neu_Peak1
Setdb1	0.000847036	0.0036568	5.35328	8.75e-08	1.48e-07	2.58385	Neu_Peak1
Sin3a	-0.000109705	0.0136301	-1.85159	0.0641018	0.0760398	-10.0197	Neu_Peak1
Sirt6	-0.000329295	0.00110585	-4.33414	1.47e-05	2.26e-05	-2.34605	Neu_Peak1
Smarca4	0.000346951	0.0116566	7.25861	4.08e-13	7.97e-13	14.5711	Neu_Peak1
Smarcc1	2.52e-06	0.0029526	0.0271915	0.978307	0.981658	-11.7335	Neu_Peak1
Snai1	0.000328534	0.00327385	2.81568	0.00487292	0.00637395	-7.77049	Neu_Peak1
Sox7	0.00106808	0.0105035	3.9959	6.47e-05	9.53e-05	-3.75346	Neu_Peak1
Sp1	0.00175417	0.0210378	27.3745	1.58e-161	9.23e-161	355.033	Neu_Peak1
Sp2	0.00125433	0.0252432	19.1288	1e-80	3.62e-80	169.312	Neu_Peak1
Sp3	0.00527656	0.0376346	44.9406	0	0	943.103	Neu_Peak1
Sp4	0.00302492	0.0310059	27.2005	1.5e-159	8.63e-159	350.482	Neu_Peak1
Spi1	0.00165444	0.0570726	10.863	2.12e-27	5.06e-27	47.0699	Neu_Peak1
Srebf1	0.000272231	0.00599215	5.21195	1.89e-07	3.15e-07	1.83845	Neu_Peak1
Srebf2	0.000487827	0.0482353	6.20469	5.61e-10	1.01e-09	7.49482	Neu_Peak1
Srf	0.0015513	0.0223912	25.6074	5.72e-142	2.94e-141	310.056	Neu_Peak1
Stat1	-0.000936542	0.0473911	-12.522	8.11e-36	2.16e-35	66.316	Neu_Peak1
Stat2	0.00134893	0.0381122	11.7249	1.25e-31	3.14e-31	56.7337	Neu_Peak1
Stat3	0.00321953	0.0557165	20.8411	2.76e-95	1.05e-94	202.756	Neu_Peak1
Stat5a	0.000541688	0.00864478	11.524	1.29e-30	3.19e-30	54.4158	Neu_Peak1
Stat6	-0.00451355	0.0293651	-20.7982	6.61e-95	2.48e-94	201.885	Neu_Peak1
Stub1	2.1e-05	0.00133449	0.202683	0.839385	0.853958	-11.7133	Neu_Peak1
Supt20	0.002493	0.0114549	34.028	1.13e-245	9.46e-245	548.588	Neu_Peak1
Suz12	-0.0011228	0.0181876	-9.2831	1.84e-20	3.93e-20	31.249	Neu_Peak1
Taf1	0.00310151	0.0217782	41.3335	0	0	802.712	Neu_Peak1
Taf7	0.00039139	0.00444874	2.76281	0.00573665	0.0074704	-7.9179	Neu_Peak1
Tbl1xr1	0.00549659	0.0409452	34.4422	1.92e-251	1.65e-250	561.863	Neu_Peak1
Tbp	-0.000145535	0.000530957	-2.00822	0.0446353	0.0535989	-9.71748	Neu_Peak1
Tbpl1	-6.43e-05	0.000567594	-1.17422	0.240322	0.264716	-11.0444	Neu_Peak1
Tbx2	-0.000174401	0.00088487	-3.44382	0.000574924	0.000779874	-5.80559	Neu_Peak1
Tbx3	-0.00199468	0.00162914	-12.8258	1.75e-37	4.74e-37	70.1302	Neu_Peak1
Tcf12	0.000879075	0.00262673	9.39395	6.49e-21	1.4e-20	32.279	Neu_Peak1
Tcf21	-0.000914138	0.00159223	-5.00425	5.66e-07	9.22e-07	0.779015	Neu_Peak1
Tcf3	0.000426944	0.0110099	6.05389	1.44e-09	2.55e-09	6.57251	Neu_Peak1
Tcf4	-0.00083514	0.000715464	-10.6242	2.77e-26	6.45e-26	44.5222	Neu_Peak1
Tcf7l2	-0.0029027	0.0127182	-16.0567	1.35e-57	4.28e-57	116.226	Neu_Peak1
Tead1	0.000489015	0.0212847	6.82503	9.08e-12	1.71e-11	11.5265	Neu_Peak1
Tef	-0.000182209	0.00169673	-3.34719	0.000818104	0.00109956	-6.1335	Neu_Peak1
Tfdp1	0.000721731	0.0357751	6.58478	4.69e-11	8.69e-11	9.91976	Neu_Peak1
Tfe3	-0.0282041	0.0956665	-63.0733	0	0	1777.63	Neu_Peak1
Tfeb	0.00147207	0.0444131	14.5633	9.25e-48	2.74e-47	93.6683	Neu_Peak1
Tgif1	-0.018255	0.089195	-60.08	0	0	1626.63	Neu_Peak1
Thap1	0.000519804	0.00823378	12.0679	2.13e-33	5.42e-33	60.7812	Neu_Peak1
Thap11	-5.46e-05	0.00584415	-1.27421	0.202606	0.226579	-10.922	Neu_Peak1
Thra	-0.000159084	0.000533866	-4.0579	4.97e-05	7.36e-05	-3.50403	Neu_Peak1
Trim28	-0.000117082	0.000869195	-1.88928	0.0588709	0.0701186	-9.94923	Neu_Peak1
Trp53	0.000857002	0.0105974	11.6209	4.22e-31	1.05e-30	55.5289	Neu_Peak1
Trps1	-0.046849	0.261604	-32.0395	7.98e-219	6.32e-218	486.819	Neu_Peak1
Ubtf	0.0014911	0.0164279	22.4791	2.57e-110	1.08e-109	237.293	Neu_Peak1
Usf1	-0.00107042	0.012081	-17.2286	5.8e-66	1.89e-65	135.421	Neu_Peak1
Usf2	0.00147257	0.0189851	27.0199	1.66e-157	9.33e-157	345.786	Neu_Peak1
Xbp1	0.00157644	0.0154412	12.2839	1.54e-34	4.04e-34	63.3878	Neu_Peak1
Xrcc4	0.00151987	0.0163891	24.8429	7.03e-134	3.37e-133	291.458	Neu_Peak1
Yy1	0.000631009	0.0263356	15.0192	1.15e-50	3.55e-50	100.327	Neu_Peak1
Zbtb17	6.85e-05	0.000523677	1.47021	0.141523	0.160721	-10.6531	Neu_Peak1
Zbtb2	0.00175976	0.128612	5.34023	9.4e-08	1.58e-07	2.5142	Neu_Peak1
Zbtb33	0.000365362	0.00706293	9.49631	2.45e-21	5.36e-21	33.2408	Neu_Peak1
Zbtb38	-8.82e-05	0.000542207	-1.16614	0.243572	0.267291	-11.0539	Neu_Peak1
Zbtb43	0.00121984	0.00392863	3.78203	0.000156084	0.000220931	-4.58454	Neu_Peak1
Zbtb7a	-0.000218693	0.0177561	-2.74104	0.00613086	0.00794842	-7.9778	Neu_Peak1
Zeb1	-0.00388062	0.0424157	-30.4409	2.79e-198	1.99e-197	439.561	Neu_Peak1
Zfp110	0.000994411	0.0223043	17.6384	5.06e-69	1.7e-68	142.442	Neu_Peak1
Zfp143	0.00154665	0.0263637	22.0384	3.63e-106	1.46e-105	227.758	Neu_Peak1
Zfp263	-0.0355662	0.0715159	-83.6111	0	0	2921.34	Neu_Peak1
Zfp335	-5.42e-05	0.000280539	-0.854472	0.392855	0.420097	-11.3688	Neu_Peak1
Zfp341	0.000555673	0.00420681	2.4333	0.0149718	0.0189084	-8.77369	Neu_Peak1
Zfp35	-0.000225256	0.00071691	-2.02122	0.0432723	0.0523917	-9.69129	Neu_Peak1
Zfp398	0.000529492	0.00204946	4.63124	3.66e-06	5.65e-06	-1.0157	Neu_Peak1
Zfp426	0.000185298	0.00200876	1.58571	0.112824	0.129636	-10.4766	Neu_Peak1
Zfp445	0.00013367	0.000704968	1.04139	0.297709	0.32307	-11.1916	Neu_Peak1
Zfp467	-8.49e-05	0.000650113	-1.31346	0.189046	0.213041	-10.8712	Neu_Peak1
Zfp513	0.000413078	0.00123581	3.55527	0.000378611	0.000520812	-5.41584	Neu_Peak1
Zfp523	0.00262017	0.0266103	28.1013	6.41e-170	3.84e-169	374.329	Neu_Peak1
Zfp595	0.0012178	0.0214573	14.4767	3.22e-47	9.45e-47	92.4257	Neu_Peak1
Zfp597	0.000651915	0.0121864	10.1926	2.51e-24	5.66e-24	40.0572	Neu_Peak1
Zfp62	0.000247651	0.0014243	2.20895	0.0271912	0.0334749	-9.29431	Neu_Peak1
Zfp64	0.000264701	0.000580108	2.31578	0.0205821	0.0257717	-9.05269	Neu_Peak1
Zfp687	0.000783909	0.0470015	6.14327	8.26e-10	1.48e-09	7.11643	Neu_Peak1
Zfp729a	0.000141446	0.0155377	1.84641	0.0648498	0.0766169	-10.0293	Neu_Peak1
Zfp729b	0.00213617	0.0289569	32.1363	4.25e-220	3.45e-219	489.75	Neu_Peak1
Zfp869	0.000184111	0.00203037	2.01073	0.0443697	0.0534993	-9.71244	Neu_Peak1
Zfp950	-0.000709481	0.00454347	-1.94199	0.0521546	0.0623726	-9.84827	Neu_Peak1
Zfp958	-0.000354456	0.00637786	-5.11499	3.17e-07	5.19e-07	1.33853	Neu_Peak1
Zfp963	-0.000227925	0.00161534	-2.29749	0.0216028	0.0268204	-9.09486	Neu_Peak1
Zfp971	9.76e-05	0.000434001	1.75871	0.0786439	0.0910777	-10.1873	Neu_Peak1
Zfx	0.00281113	0.0255771	17.6297	5.89e-69	1.96e-68	142.29	Neu_Peak1
Zkscan14	0.000159722	0.00107437	1.19739	0.23117	0.257539	-11.017	Neu_Peak1
Zmiz1	0.000470736	0.0424205	4.87719	1.09e-06	1.71e-06	0.152096	Neu_Peak1
Zxdc	0.000143095	0.00261608	0.806015	0.420246	0.447753	-11.409	Neu_Peak1
Ahr	-0.00209936	0.0132902	-15.5007	7.93439e-54	2.32478e-53	107.585	Neu_Ccrl2
Arid3a	0.00100305	0.0267321	8.87285	7.81761e-19	1.46831e-18	27.5503	Neu_Ccrl2
Arnt	-0.00385108	0.0285591	-32.8971	3.14482e-230	2.49036e-229	513.064	Neu_Ccrl2
Arntl	0.00277658	0.0031357	20.3248	9.03452e-91	3.35078e-90	192.392	Neu_Ccrl2
Atf1	-0.00264989	0.0489409	-14.9248	4.68069e-50	1.29381e-49	98.9394	Neu_Ccrl2
Atf2	-0.000807607	0.00939904	-8.47862	2.46131e-17	4.53562e-17	24.1447	Neu_Ccrl2
Atf3	0.00191373	0.0451069	24.8138	1.41231e-133	6.89678e-133	290.769	Neu_Ccrl2
Atf4	-0.00201099	0.0321231	-24.462	6.18577e-130	2.92327e-129	282.397	Neu_Ccrl2
Atf5	-0.000919153	0.0226792	-14.2908	4.58451e-46	1.1783e-45	89.7918	Neu_Ccrl2
Atf6	-0.000733971	0.00431477	-8.22981	2.00805e-16	3.63184e-16	22.0744	Neu_Ccrl2
Atf6b	0.000342666	0.00331183	6.35083	2.19536e-10	3.65478e-10	8.41814	Neu_Ccrl2
Atf7	-0.000948672	0.00759587	-6.26378	3.84683e-10	6.26179e-10	7.87035	Neu_Ccrl2
B230307C23Rik	-8.25127e-05	0.00148016	-0.488576	0.625148	0.649533	-11.6065	Neu_Ccrl2
Bach1	-0.00587212	0.0760843	-23.3481	1.00709e-118	4.40416e-118	256.625	Neu_Ccrl2
Bach2	-3.55412e-05	0.00253633	-0.396036	0.692083	0.71151	-11.6475	Neu_Ccrl2
Bcl3	0.00745686	0.0513911	61.0722	0	0	1676.17	Neu_Ccrl2
Bclaf1	-0.00157976	0.0252821	-25.3039	9.92217e-139	5.10034e-138	302.617	Neu_Ccrl2
Bdp1	0.000487645	0.000977928	6.29987	3.05128e-10	5.05099e-10	8.09658	Neu_Ccrl2
Bhlhe40	0.00421921	0.0505035	36.0005	1.08391e-273	9.62378e-273	613.061	Neu_Ccrl2
Borcs8	-0.000144681	0.00139768	-2.3559	0.018489	0.0220214	-8.95105	Neu_Ccrl2
Brf1	-0.000482744	0.010294	-10.0466	1.10511e-23	2.18782e-23	38.5967	Neu_Ccrl2
Brf2	0.000231998	0.010833	4.20755	2.59461e-05	3.63742e-05	-2.87819	Neu_Ccrl2
Ccnt2	-0.00123972	0.0109552	-7.19843	6.34252e-13	1.08676e-12	14.1453	Neu_Ccrl2
Cebpa	-0.000229555	0.00249447	-2.49605	0.0125677	0.0151537	-8.61114	Neu_Ccrl2
Cebpb	0.00156335	0.0369321	26.4126	9.85283e-151	5.66055e-150	330.215	Neu_Ccrl2
Cebpd	0.00208352	0.0647636	10.0178	1.4767e-23	2.90385e-23	38.3096	Neu_Ccrl2
Cebpe	-0.00234765	0.00392444	-14.4826	2.96363e-47	7.75307e-47	92.5178	Neu_Ccrl2
Cebpg	-0.000119051	0.0229773	-1.10516	0.269107	0.290177	-11.1152	Neu_Ccrl2
Chd1	-0.000551205	0.00229876	-7.22572	5.19357e-13	8.95127e-13	14.3415	Neu_Ccrl2
Chd2	0.00554385	0.052959	34.6493	2.37795e-254	1.99068e-253	568.56	Neu_Ccrl2
Clock	0.000527928	0.00402964	7.34306	2.18096e-13	3.82648e-13	15.1937	Neu_Ccrl2
Creb1	0.0152017	0.0607067	89.9033	0	0	3300.95	Neu_Ccrl2
Creb3	-0.000851687	0.0287064	-8.95645	3.68922e-19	6.97382e-19	28.2922	Neu_Ccrl2
Creb3l1	7.64333e-05	0.0013236	1.12683	0.25983	0.283012	-11.091	Neu_Ccrl2
Creb3l2	-0.000107725	0.0111159	-2.62653	0.00863377	0.0104967	-8.27707	Neu_Ccrl2
Crebl2	0.0240766	0.0447179	87.1799	0	0	3135.33	Neu_Ccrl2
Crem	-0.00244346	0.0492475	-15.3754	5.39138e-53	1.5487e-52	105.677	Neu_Ccrl2
Ctcf	-0.00114093	0.0245691	-17.4122	2.52181e-67	8.03141e-67	138.553	Neu_Ccrl2
Cux1	-0.003097	0.0533668	-23.6055	2.85717e-121	1.26841e-120	262.48	Neu_Ccrl2
Ddit3	0.00194973	0.0601121	10.6466	2.18495e-26	4.50839e-26	44.7666	Neu_Ccrl2
Deaf1	0.000313382	0.0023366	2.63717	0.00836759	0.0102582	-8.24906	Neu_Ccrl2
Dmap1	-0.00150019	0.00788278	-3.87471	0.000107146	0.000145342	-4.22203	Neu_Ccrl2
Dnmt3a	-5.0728e-05	0.00032576	-0.712888	0.475925	0.498021	-11.4718	Neu_Ccrl2
E2f2	0.000569059	0.00164969	3.99698	6.44225e-05	8.86188e-05	-3.74121	Neu_Ccrl2
E2f3	-0.00020406	0.00113126	-5.23338	1.6839e-07	2.54321e-07	1.95815	Neu_Ccrl2
E2f4	-0.000538789	0.0130636	-9.54218	1.58134e-21	3.04825e-21	33.6831	Neu_Ccrl2
E4f1	-0.00028498	0.00151665	-2.6474	0.00811875	0.00999493	-8.22204	Neu_Ccrl2
Ebf1	-0.00077908	0.00877585	-12.344	7.37334e-35	1.74225e-34	64.1301	Neu_Ccrl2
Egr1	-0.000719915	0.0395048	-12.0568	2.43577e-33	5.61952e-33	60.6553	Neu_Ccrl2
Egr2	-0.00276488	0.0203332	-13.8193	3.31683e-43	8.37785e-43	83.2402	Neu_Ccrl2
Elf1	-0.00232592	0.0378926	-19.4157	4.40392e-83	1.53613e-82	174.733	Neu_Ccrl2
Elf2	0.00103968	0.0494846	5.9751	2.34487e-09	3.77498e-09	6.10753	Neu_Ccrl2
Elf4	-0.00112415	0.0309641	-19.7587	6.05836e-86	2.16476e-85	181.305	Neu_Ccrl2
Elk1	-0.0010828	0.00495804	-26.2656	4.09143e-149	2.30536e-148	326.494	Neu_Ccrl2
Elk3	-0.0010073	0.0151035	-14.5745	7.87211e-48	2.09684e-47	93.8373	Neu_Ccrl2
Elk4	-0.00397683	0.0283103	-49.8822	0	0	1150.26	Neu_Ccrl2
Ep300	-0.00577083	0.0335924	-48.9457	0	0	1109.74	Neu_Ccrl2
Erf	-0.000433026	0.00857389	-10.2227	1.84277e-24	3.67301e-24	40.3711	Neu_Ccrl2
Erg	-0.00160947	0.0188512	-26.1711	4.45691e-148	2.46391e-147	324.109	Neu_Ccrl2
Esr1	9.7715e-05	0.00190999	1.12074	0.262412	0.284766	-11.0978	Neu_Ccrl2
Esrra	0.00280167	0.0262022	41.4847	0	0	808.414	Neu_Ccrl2
Ets1	-0.00221038	0.0249547	-39.4787	0	0	734.276	Neu_Ccrl2
Ets2	0.00203879	0.0361298	31.7313	8.61742e-215	6.47411e-214	477.549	Neu_Ccrl2
Etv3	-0.00123149	0.011212	-21.3588	6.40563e-100	2.50247e-99	213.412	Neu_Ccrl2
Etv5	-0.00170776	0.0146069	-23.8411	1.26244e-123	5.77959e-123	267.892	Neu_Ccrl2
Etv6	0.00392256	0.0479165	32.8668	8.02169e-230	6.18514e-229	512.128	Neu_Ccrl2
Ezh2	-0.000574216	0.0072488	-11.9511	8.63773e-33	1.9619e-32	59.398	Neu_Ccrl2
Fli1	0.00099829	0.0422785	12.7444	4.92999e-37	1.19379e-36	69.1068	Neu_Ccrl2
Fos	6.32478e-05	0.0522794	0.497753	0.618665	0.645084	-11.602	Neu_Ccrl2
Fosb	0.00142123	0.0508123	11.2678	2.39892e-29	5.09335e-29	51.5259	Neu_Ccrl2
Fosl1	-0.0029351	0.0806763	-14.7335	7.79552e-49	2.1149e-48	96.1392	Neu_Ccrl2
Fosl2	0.000430424	0.0469433	4.40843	1.04755e-05	1.49723e-05	-2.0137	Neu_Ccrl2
Foxf1	-0.000709682	0.00994784	-7.62823	2.50406e-14	4.44661e-14	17.3216	Neu_Ccrl2
Foxj2	-0.000538988	0.00113369	-3.36421	0.000769317	0.00100182	-6.06849	Neu_Ccrl2
Foxj3	0.000122282	0.00857345	1.10453	0.269379	0.290177	-11.1159	Neu_Ccrl2
Foxk1	-0.000416762	0.0270751	-3.83134	0.000127901	0.000171119	-4.38903	Neu_Ccrl2
Foxk2	0.000332588	0.00617877	4.15368	3.28757e-05	4.54367e-05	-3.10321	Neu_Ccrl2
Foxn2	0.00995851	0.0409124	53.3971	0	0	1307.38	Neu_Ccrl2
Foxn3	-0.000802825	0.0114833	-2.00563	0.0449119	0.0518078	-9.71475	Neu_Ccrl2
Foxo1	-0.000500441	0.00703783	-7.87183	3.7018e-15	6.61358e-15	19.203	Neu_Ccrl2
Foxo3	-0.0280774	0.100342	-46.9342	0	0	1024.68	Neu_Ccrl2
Foxo4	0.000344084	0.0118133	3.35984	0.000781574	0.00101328	-6.08316	Neu_Ccrl2
Foxp1	-0.00873141	0.0973724	-24.3197	1.7831e-128	8.29281e-128	279.042	Neu_Ccrl2
Gabpa	0.000197192	0.0101626	4.26102	2.04577e-05	2.8957e-05	-2.65201	Neu_Ccrl2
Gabpb1	0.00583937	0.0281613	76.7788	0	0	2522.71	Neu_Ccrl2
Gata2	-0.000735129	0.0172539	-13.1085	4.53165e-39	1.11578e-38	73.7689	Neu_Ccrl2
Gmeb1	0.000363636	0.00931874	5.72382	1.05892e-08	1.65916e-08	4.64051	Neu_Ccrl2
Gmeb2	-0.00158031	0.0193461	-19.1938	2.95029e-81	1.01698e-80	170.54	Neu_Ccrl2
Grhl1	2.7943e-06	0.00367161	0.0121346	0.990318	0.990318	-11.7258	Neu_Ccrl2
Gtf2f1	0.000374538	0.00949751	5.17596	2.29298e-07	3.44534e-07	1.65972	Neu_Ccrl2
Gtf3c2	0.00017274	0.00143129	2.25415	0.0241994	0.0287062	-9.18553	Neu_Ccrl2
Hbp1	-0.00021451	0.0693166	-0.851918	0.394271	0.418556	-11.363	Neu_Ccrl2
Hcfc1	-0.000231674	0.0145617	-5.53007	3.2476e-08	5.00814e-08	3.55226	Neu_Ccrl2
Hdac1	-0.000149592	0.00144326	-1.55587	0.119758	0.133928	-10.5155	Neu_Ccrl2
Hdac2	-9.17994e-06	0.0140641	-0.225429	0.821648	0.835913	-11.7005	Neu_Ccrl2
Hes1	-0.00108443	0.00684337	-14.5088	2.03222e-47	5.36432e-47	92.8933	Neu_Ccrl2
Hes6	-0.000641144	0.0108296	-12.4992	1.07832e-35	2.58974e-35	66.0404	Neu_Ccrl2
Hic1	-0.00326284	0.0136629	-14.6209	4.01659e-48	1.07969e-47	94.5072	Neu_Ccrl2
Hinfp	0.000760886	0.00213228	10.7655	6.10501e-27	1.26863e-26	46.0309	Neu_Ccrl2
Hivep1	0.0113763	0.0476535	96.9682	0	0	3738.64	Neu_Ccrl2
Hivep3	-0.000732711	0.0013996	-4.84972	1.24717e-06	1.83629e-06	0.0266387	Neu_Ccrl2
Hsf1	-0.000960031	0.0032809	-11.7296	1.18634e-31	2.63332e-31	56.7962	Neu_Ccrl2
Htatip2	0.000267718	0.0028637	4.19132	2.78717e-05	3.88877e-05	-2.94627	Neu_Ccrl2
Id1	-0.00325052	0.0167584	-4.76172	1.93516e-06	2.83501e-06	-0.39573	Neu_Ccrl2
Id2	-0.00126925	0.0110914	-5.24815	1.55461e-07	2.36011e-07	2.0354	Neu_Ccrl2
Ikzf1	-0.00218331	0.0367487	-22.8841	3.38866e-114	1.4184e-113	246.22	Neu_Ccrl2
Irf1	0.00115762	0.0461528	25.5154	5.53806e-141	2.95028e-140	307.797	Neu_Ccrl2
Irf2	0.00104615	0.0429858	16.308	2.41483e-59	7.37027e-59	120.239	Neu_Ccrl2
Irf3	-0.000755041	0.0152082	-7.99	1.43424e-15	2.57811e-15	20.1368	Neu_Ccrl2
Irf5	0.00882158	0.0412109	85.2503	0	0	3019.19	Neu_Ccrl2
Irf7	0.000811626	0.0426162	10.3009	8.24513e-25	1.65467e-24	41.168	Neu_Ccrl2
Irf8	-1.72248e-05	0.00382452	-0.187493	0.851277	0.857953	-11.7083	Neu_Ccrl2
Irf9	-0.00163743	0.0436062	-14.3827	1.23917e-46	3.21308e-46	91.0939	Neu_Ccrl2
Jdp2	0.00155139	0.0466698	12.0081	4.3684e-33	9.99955e-33	60.0751	Neu_Ccrl2
Jun	0.00125018	0.0502148	9.1971	4.08931e-20	7.78031e-20	30.4661	Neu_Ccrl2
Junb	0.00968536	0.0667453	55.1154	0	0	1386.99	Neu_Ccrl2
Jund	0.000571602	0.0492428	10.3627	4.34239e-25	8.77463e-25	41.8034	Neu_Ccrl2
Kdm4c	-8.06579e-05	0.00052534	-1.39998	0.161537	0.179281	-10.7459	Neu_Ccrl2
Kdm5a	-0.00172205	0.0211771	-30.7324	5.89297e-202	4.21132e-201	448.024	Neu_Ccrl2
Kdm5b	-0.0043965	0.036309	-30.4697	1.21295e-198	8.46177e-198	440.402	Neu_Ccrl2
Klf10	-0.000382414	0.117565	-0.721535	0.47059	0.495981	-11.4656	Neu_Ccrl2
Klf11	-0.000410917	0.0289223	-4.69908	2.63358e-06	3.82e-06	-0.691659	Neu_Ccrl2
Klf13	-0.00244287	0.0264332	-30.4418	2.72249e-198	1.85509e-197	439.594	Neu_Ccrl2
Klf2	-0.00230669	0.0580354	-6.98144	3.02835e-12	5.12895e-12	12.6113	Neu_Ccrl2
Klf3	-0.00505833	0.0505406	-19.8056	2.44131e-86	8.9413e-86	182.212	Neu_Ccrl2
Klf4	-0.00212687	0.00170378	-11.3219	1.30202e-29	2.80509e-29	52.1323	Neu_Ccrl2
Klf5	-0.00139176	0.0218203	-22.9254	1.34837e-114	5.72569e-114	247.14	Neu_Ccrl2
Klf7	0.00391903	0.119365	9.71525	2.96198e-22	5.78574e-22	35.3407	Neu_Ccrl2
Klf9	-0.00207141	0.0227421	-27.9271	6.8599e-168	4.27649e-167	369.67	Neu_Ccrl2
Lhx1	-0.00480652	0.00634856	-20.4403	9.02636e-92	3.39067e-91	194.69	Neu_Ccrl2
Ltf	-0.0261198	0.192957	-22.036	3.81948e-106	1.53302e-105	227.715	Neu_Ccrl2
Maf	-0.000704057	0.00136993	-5.94495	2.81898e-09	4.48892e-09	5.92817	Neu_Ccrl2
Mafb	-0.000255939	0.00104411	-4.69529	2.68285e-06	3.87229e-06	-0.709448	Neu_Ccrl2
Maff	0.00897624	0.0478205	65.9035	0	0	1924.6	Neu_Ccrl2
Mafg	0.00142992	0.0180121	22.6215	1.13073e-111	4.60144e-111	240.421	Neu_Ccrl2
Mafk	0.00301401	0.0434222	18.2468	1.08859e-73	3.70882e-73	153.164	Neu_Ccrl2
Map4k2	-6.63692e-06	9.32779e-05	-0.158381	0.874158	0.877152	-11.7134	Neu_Ccrl2
Max	-0.000419292	0.0324419	-8.47639	2.50874e-17	4.59413e-17	24.1259	Neu_Ccrl2
Maz	-0.000657705	0.0158946	-7.33436	2.327e-13	4.05839e-13	15.1301	Neu_Ccrl2
Mecom	-0.000898248	0.0196137	-6.41575	1.43793e-10	2.4075e-10	8.8316	Neu_Ccrl2
Mecp2	-0.000186058	0.00421266	-2.63301	0.00847073	0.0103414	-8.26002	Neu_Ccrl2
Mef2a	0.000519871	0.0459025	3.12738	0.00176665	0.00224432	-6.83674	Neu_Ccrl2
Mef2b	0.00051522	0.00192393	8.3298	8.70087e-17	1.58345e-16	22.8991	Neu_Ccrl2
Mef2c	-0.00416706	0.0261966	-23.0377	1.09945e-115	4.73733e-115	249.642	Neu_Ccrl2
Mef2d	-0.0055831	0.0956873	-13.5887	7.68414e-42	1.92432e-41	80.1138	Neu_Ccrl2
Mga	-0.000493718	0.00539705	-4.22325	2.42043e-05	3.40955e-05	-2.81208	Neu_Ccrl2
Mios	0.000339571	0.00240549	5.15705	2.53655e-07	3.79189e-07	1.56218	Neu_Ccrl2
Mitf	0.0106875	0.0260236	102.963	0	0	4117.6	Neu_Ccrl2
Mlx	0.00026604	0.0139974	4.34138	1.42402e-05	2.02543e-05	-2.30674	Neu_Ccrl2
Mnt	0.00172712	0.0296593	15.3231	1.19463e-52	3.39831e-52	104.885	Neu_Ccrl2
Mta3	-0.0122892	0.0743713	-40.7728	0	0	781.757	Neu_Ccrl2
Mxi1	-0.00305168	0.0450922	-21.9337	3.42031e-105	1.35426e-104	225.527	Neu_Ccrl2
Nelfe	-0.000433141	0.0112194	-5.57674	2.48757e-08	3.85639e-08	3.81097	Neu_Ccrl2
Nf1	-0.0238812	0.102961	-17.6778	2.55148e-69	8.21522e-69	143.132	Neu_Ccrl2
Nfatc1	0.000130347	0.000791196	2.41749	0.0156382	0.0187021	-8.80409	Neu_Ccrl2
Nfe2	-0.0104178	0.0651567	-36.1654	4.27438e-276	3.91373e-275	618.593	Neu_Ccrl2
Nfe2l1	-0.00016446	0.00500964	-3.84569	0.000120646	0.0001629	-4.33397	Neu_Ccrl2
Nfic	0.0160252	0.0756936	47.6648	0	0	1055.26	Neu_Ccrl2
Nfil3	-0.000323644	0.0535365	-2.87115	0.00409476	0.00508374	-7.60488	Neu_Ccrl2
Nfkb1	0.00566473	0.0442835	56.6985	0	0	1461.88	Neu_Ccrl2
Nfkb2	0.00845818	0.0540633	70.4493	0	0	2168.53	Neu_Ccrl2
Nfya	0.000125391	0.0141777	1.77202	0.0764082	0.0864387	-10.1559	Neu_Ccrl2
Nfyb	-0.000621772	0.0149284	-10.8932	1.52779e-27	3.19744e-27	47.4047	Neu_Ccrl2
Nr2c2	-0.00164774	0.0221858	-22.7968	2.35093e-113	9.70174e-113	244.287	Neu_Ccrl2
Nr2f2	-0.000274193	0.00076402	-4.60453	4.16362e-06	5.9801e-06	-1.13097	Neu_Ccrl2
Nr2f6	0.000123867	0.00136918	2.4567	0.0140316	0.0168494	-8.70855	Neu_Ccrl2
Nr3c1	-0.00315807	0.0507051	-17.0252	1.80258e-64	5.6791e-64	132.003	Neu_Ccrl2
Nr4a3	0.00980488	0.0364833	17.7319	9.93529e-70	3.23449e-69	144.073	Neu_Ccrl2
Nr6a1	0.0015542	0.00768648	10.4257	2.25294e-25	4.5841e-25	42.4537	Neu_Ccrl2
Nrf1	-0.00170206	0.0150728	-25.516	5.44858e-141	2.95028e-140	307.814	Neu_Ccrl2
Nuak2	-0.000562885	0.00171669	-3.12692	0.00176941	0.00224432	-6.83818	Neu_Ccrl2
Pbx3	9.56844e-05	0.00276062	1.19125	0.233572	0.256316	-11.0163	Neu_Ccrl2
Phf8	0.00297026	0.028662	33.0371	4.0731e-232	3.31505e-231	517.406	Neu_Ccrl2
Phtf1	-0.00116582	0.0546336	-9.67988	4.18099e-22	8.11279e-22	34.9996	Neu_Ccrl2
Pknox1	0.000475886	0.000686712	3.78712	0.000152923	0.000202744	-4.55734	Neu_Ccrl2
Plagl2	0.068962	0.124093	61.1519	0	0	1680.17	Neu_Ccrl2
Pml	-0.000355371	0.0161923	-3.48772	0.000488377	0.000638814	-5.6456	Neu_Ccrl2
Polr3a	0.000315118	0.00049361	6.07865	1.23756e-09	2.00335e-09	6.73034	Neu_Ccrl2
Pou2f1	-0.00235661	0.0556319	-10.4883	1.16908e-25	2.39538e-25	43.1039	Neu_Ccrl2
Ppard	-0.00428378	0.0569402	-7.25207	4.27919e-13	7.41896e-13	14.5317	Neu_Ccrl2
Prdm1	0.00164654	0.0339129	12.2099	3.8109e-34	8.93276e-34	62.4981	Neu_Ccrl2
Prkaa1	0.000245726	0.000542223	2.20632	0.0273744	0.0320828	-9.29216	Neu_Ccrl2
Psmd12	-0.000918761	0.0238372	-7.16243	8.24661e-13	1.4048e-12	13.8876	Neu_Ccrl2
Pum3	3.41335e-05	0.000761	0.344542	0.730443	0.748321	-11.6665	Neu_Ccrl2
Rad21	-0.000992634	0.0193787	-17.8876	6.47044e-71	2.15436e-70	146.796	Neu_Ccrl2
Rara	-0.00165097	0.0433101	-11.5249	1.28012e-30	2.77834e-30	54.4346	Neu_Ccrl2
Rarg	0.000674277	0.017444	5.7496	9.0974e-09	1.43309e-08	4.78812	Neu_Ccrl2
Rb1	-0.00054522	0.0220689	-1.30276	0.192674	0.213032	-10.8773	Neu_Ccrl2
Rbbp5	-0.000666122	0.00956415	-15.1736	1.14239e-51	3.21847e-51	102.636	Neu_Ccrl2
Rcor1	-0.00265257	0.0142274	-30.4312	3.70247e-198	2.46551e-197	439.287	Neu_Ccrl2
Rel	0.00616217	0.0452747	63.0443	0	0	1776.16	Neu_Ccrl2
Rela	0.00786129	0.0328718	101.778	0	0	4042.23	Neu_Ccrl2
Relb	0.00699695	0.0489412	58.9166	0	0	1569.23	Neu_Ccrl2
Rest	0.0218098	0.0432799	117.211	0	0	5036.88	Neu_Ccrl2
Rfx2	-4.41582e-05	0.00552804	-0.246987	0.804922	0.821749	-11.6954	Neu_Ccrl2
Rfx5	-0.000476472	0.0164452	-6.28299	3.40098e-10	5.59825e-10	7.99063	Neu_Ccrl2
Rfx7	-0.000146144	0.0022213	-1.14364	0.25279	0.276371	-11.0719	Neu_Ccrl2
Rfxank	2.10322e-05	0.000579221	0.214192	0.8304	0.841893	-11.703	Neu_Ccrl2
Rfxap	-0.000983848	0.00274861	-5.36378	8.25515e-08	1.25977e-07	2.64798	Neu_Ccrl2
Rreb1	-0.00367219	0.0531671	-15.455	1.5994e-53	4.63984e-53	106.887	Neu_Ccrl2
Runx1	-0.00917068	0.0489902	-35.3896	7.22124e-265	6.22301e-264	592.759	Neu_Ccrl2
Runx3	-0.00469361	0.0554519	-16.108	5.95115e-58	1.79762e-57	117.046	Neu_Ccrl2
Rxra	-0.000627365	0.0075006	-9.49723	2.43147e-21	4.65635e-21	33.2575	Neu_Ccrl2
Rxrb	-0.00274659	0.0340105	-11.6293	3.82712e-31	8.36825e-31	55.6333	Neu_Ccrl2
Sap30	-0.00201898	0.0333196	-14.0907	7.69588e-45	1.96078e-44	86.9849	Neu_Ccrl2
Setdb1	-0.000614454	0.0036568	-3.84083	0.000123061	0.000165398	-4.35266	Neu_Ccrl2
Sin3a	0.000355718	0.0136301	5.94592	2.80221e-09	4.4866e-09	5.93398	Neu_Ccrl2
Sirt6	0.000293772	0.00110585	3.82533	0.000131057	0.000174544	-4.412	Neu_Ccrl2
Smarca4	-0.000563153	0.0116566	-11.6858	1.98126e-31	4.36473e-31	56.287	Neu_Ccrl2
Smarcc1	-1.74486e-05	0.0029526	-0.186447	0.852096	0.857953	-11.7085	Neu_Ccrl2
Snai1	-0.000176254	0.00327385	-1.49438	0.135093	0.150503	-10.6093	Neu_Ccrl2
Sox7	-0.000551481	0.0105035	-2.04073	0.0412929	0.0478214	-9.64374	Neu_Ccrl2
Sp1	-0.00175053	0.0210378	-27.0148	1.8918e-157	1.13122e-156	345.66	Neu_Ccrl2
Sp2	-0.0013114	0.0252432	-19.8029	2.57114e-86	9.30054e-86	182.16	Neu_Ccrl2
Sp3	-0.00522287	0.0376346	-43.9088	0	0	901.991	Neu_Ccrl2
Sp4	-0.0023838	0.0310059	-21.0327	5.47974e-97	2.11259e-96	206.675	Neu_Ccrl2
Spi1	-0.00187344	0.0570726	-12.1818	5.36631e-34	1.24788e-33	62.158	Neu_Ccrl2
Srebf1	-0.000172547	0.00599215	-3.26704	0.00108891	0.00139935	-6.39047	Neu_Ccrl2
Srebf2	0.000125532	0.0482353	1.57815	0.11455	0.128595	-10.4806	Neu_Ccrl2
Srf	-0.00151276	0.0223912	-24.6753	3.88381e-132	1.8655e-131	287.46	Neu_Ccrl2
Stat1	0.00202151	0.0473911	27.1887	2.04772e-159	1.24996e-158	350.18	Neu_Ccrl2
Stat2	-0.000340342	0.0381122	-2.91613	0.00354856	0.00442437	-7.47478	Neu_Ccrl2
Stat3	-0.00195165	0.0557165	-12.4005	3.67317e-35	8.74991e-35	64.8224	Neu_Ccrl2
Stat5a	-0.000636884	0.00864478	-13.4246	6.97562e-41	1.73208e-40	77.9197	Neu_Ccrl2
Stat6	0.005561	0.0293651	25.511	6.1762e-141	3.23148e-140	307.688	Neu_Ccrl2
Stub1	-0.000198641	0.00133449	-1.89934	0.057537	0.0658529	-9.92224	Neu_Ccrl2
Supt20	-0.0023531	0.0114549	-31.6436	1.19358e-213	8.743e-213	474.923	Neu_Ccrl2
Suz12	0.00138122	0.0181876	11.3128	1.44277e-29	3.08563e-29	52.0305	Neu_Ccrl2
Taf1	-0.00298817	0.0217782	-39.2253	2.17388884170148e-322	2.05531308669959e-321	725.128	Neu_Ccrl2
Taf7	-0.000296785	0.00444874	-2.07269	0.038216	0.0446107	-9.57802	Neu_Ccrl2
Tbl1xr1	-0.00471717	0.0409452	-28.9689	3.38149e-180	2.20173e-179	397.975	Neu_Ccrl2
Tbp	-0.000144166	0.000530957	-1.96833	0.0490458	0.0563546	-9.78883	Neu_Ccrl2
Tbpl1	2.21652e-05	0.000567594	0.400474	0.688813	0.710641	-11.6457	Neu_Ccrl2
Tbx2	-0.00032083	0.00088487	-6.27347	3.61528e-10	5.91775e-10	7.93096	Neu_Ccrl2
Tbx3	-0.00175201	0.00162914	-11.1335	1.07981e-28	2.27616e-28	50.0332	Neu_Ccrl2
Tcf12	-0.00120279	0.00262673	-12.7449	4.89555e-37	1.19379e-36	69.1138	Neu_Ccrl2
Tcf21	-0.000915744	0.00159223	-4.96008	7.11378e-07	1.0527e-06	0.567201	Neu_Ccrl2
Tcf3	-0.000496339	0.0110099	-6.96603	3.37824e-12	5.68864e-12	12.5041	Neu_Ccrl2
Tcf4	-0.000687135	0.000715464	-8.63961	6.12819e-18	1.14367e-17	25.5169	Neu_Ccrl2
Tcf7l2	0.0037676	0.0127182	20.7223	3.08562e-94	1.17414e-93	200.356	Neu_Ccrl2
Tead1	-0.000859512	0.0212847	-11.902	1.55e-32	3.49347e-32	58.8173	Neu_Ccrl2
Tef	0.000206369	0.00169673	3.75133	0.000176474	0.000231869	-4.69211	Neu_Ccrl2
Tfdp1	-0.00198416	0.0357751	-18.0579	3.17645e-72	1.06977e-71	149.801	Neu_Ccrl2
Tfe3	0.03125	0.0956665	70.8215	0	0	2188.91	Neu_Ccrl2
Tfeb	-0.000399973	0.0444131	-3.89298	9.93946e-05	0.000135454	-4.15115	Neu_Ccrl2
Tgif1	0.0228224	0.089195	78.8376	0	0	2641.18	Neu_Ccrl2
Thap1	-0.000688545	0.00823378	-15.8651	2.77291e-56	8.29045e-56	113.22	Neu_Ccrl2
Thap11	0.000180064	0.00584415	4.15617	3.25194e-05	4.51573e-05	-3.09286	Neu_Ccrl2
Thra	-0.000112677	0.000533866	-2.84313	0.00447261	0.00552943	-7.68493	Neu_Ccrl2
Trim28	9.9025e-05	0.000869195	1.581	0.113897	0.128353	-10.4761	Neu_Ccrl2
Trp53	-0.000881864	0.0105974	-11.8336	3.49093e-32	7.80795e-32	58.011	Neu_Ccrl2
Trps1	0.0616036	0.261604	42.5754	0	0	849.988	Neu_Ccrl2
Ubtf	-0.00110289	0.0164279	-16.34	1.44048e-59	4.44275e-59	120.754	Neu_Ccrl2
Usf1	0.00156902	0.012081	25.2287	6.21274e-138	3.08531e-137	300.785	Neu_Ccrl2
Usf2	-0.00131067	0.0189851	-23.683	4.82814e-122	2.17637e-121	264.255	Neu_Ccrl2
Xbp1	-0.00192203	0.0154412	-14.8484	1.44503e-49	3.95694e-49	97.8171	Neu_Ccrl2
Xrcc4	-0.00163409	0.0163891	-26.4907	1.3492e-151	7.9063e-151	332.201	Neu_Ccrl2
Yy1	-0.000826915	0.0263356	-19.5621	2.68446e-84	9.47646e-84	177.524	Neu_Ccrl2
Zbtb17	-9.61377e-05	0.000523677	-2.04225	0.0411417	0.0478214	-9.64063	Neu_Ccrl2
Zbtb2	-0.00187697	0.128612	-5.63633	1.76441e-08	2.74985e-08	4.14445	Neu_Ccrl2
Zbtb33	-0.000335791	0.00706293	-8.63172	6.56434e-18	1.21731e-17	25.449	Neu_Ccrl2
Zbtb38	0.000171262	0.000542207	2.24022	0.0250895	0.0296421	-9.21683	Neu_Ccrl2
Zbtb43	-0.00095668	0.00392863	-2.93433	0.00334715	0.00419109	-7.42159	Neu_Ccrl2
Zbtb7a	-5.90572e-05	0.0177561	-0.732248	0.464027	0.49083	-11.4578	Neu_Ccrl2
Zeb1	0.00522429	0.0424157	41.4225	0	0	806.068	Neu_Ccrl2
Zfp110	-0.00085725	0.0223043	-15.0082	1.35792e-50	3.78924e-50	100.172	Neu_Ccrl2
Zfp143	-0.00127136	0.0263637	-17.8396	1.50659e-70	4.95991e-70	145.953	Neu_Ccrl2
Zfp263	0.0415064	0.0715159	103.84	0	0	4173.49	Neu_Ccrl2
Zfp335	8.12079e-05	0.000280539	1.2672	0.205103	0.225921	-10.923	Neu_Ccrl2
Zfp341	-0.000434024	0.00420681	-1.88042	0.0600683	0.0684825	-9.95799	Neu_Ccrl2
Zfp35	0.000204692	0.00071691	1.81729	0.0691906	0.0785769	-10.0747	Neu_Ccrl2
Zfp398	-0.000289011	0.00204946	-2.50008	0.0124259	0.0150446	-8.60109	Neu_Ccrl2
Zfp426	-0.00039544	0.00200876	-3.34917	0.00081229	0.00104846	-6.11894	Neu_Ccrl2
Zfp445	-0.000515176	0.000704968	-3.97295	7.12763e-05	9.75886e-05	-3.83688	Neu_Ccrl2
Zfp467	5.73759e-05	0.000650113	0.878485	0.379693	0.404546	-11.34	Neu_Ccrl2
Zfp513	-0.00060165	0.00123582	-5.12565	2.9973e-07	4.45791e-07	1.40097	Neu_Ccrl2
Zfp523	-0.00239342	0.0266103	-25.2923	1.31513e-138	6.64366e-138	302.335	Neu_Ccrl2
Zfp595	-0.0013951	0.0214573	-16.438	2.94857e-60	9.19075e-60	122.334	Neu_Ccrl2
Zfp597	-0.000353197	0.0121864	-5.45218	5.04405e-08	7.73773e-08	3.12528	Neu_Ccrl2
Zfp62	-4.74422e-05	0.0014243	-0.418644	0.675482	0.69935	-11.6383	Neu_Ccrl2
Zfp64	-0.00035649	0.000580108	-3.08628	0.00203	0.00255275	-6.96438	Neu_Ccrl2
Zfp687	-0.000971906	0.0470015	-7.54036	4.91986e-14	8.68386e-14	16.6574	Neu_Ccrl2
Zfp729a	-0.000292681	0.0155377	-3.78149	0.000156417	0.000206443	-4.57861	Neu_Ccrl2
Zfp729b	-0.00189859	0.0289569	-28.0704	1.47067e-169	9.36756e-169	373.508	Neu_Ccrl2
Zfp869	-0.000286625	0.00203037	-3.09779	0.00195282	0.00246628	-6.9288	Neu_Ccrl2
Zfp950	0.000822701	0.00454347	2.22821	0.0258791	0.0304522	-9.24364	Neu_Ccrl2
Zfp958	-0.000410888	0.00637786	-5.86818	4.48712e-09	7.10662e-09	5.47562	Neu_Ccrl2
Zfp963	0.000319237	0.00161534	3.18442	0.00145304	0.00185913	-6.65684	Neu_Ccrl2
Zfp971	-6.17294e-05	0.000434001	-1.10051	0.271126	0.290989	-11.1203	Neu_Ccrl2
Zfx	-0.00255464	0.0255771	-15.8247	5.2209e-56	1.54518e-55	112.589	Neu_Ccrl2
Zkscan14	-0.000144556	0.00107437	-1.07226	0.28362	0.303287	-11.151	Neu_Ccrl2
Zmiz1	0.000463826	0.0424205	4.75472	2.00329e-06	2.92022e-06	-0.428973	Neu_Ccrl2
Zxdc	0.000128043	0.00261608	0.713619	0.475473	0.498021	-11.4713	Neu_Ccrl2
Ahr	0.00118403	0.0132902	3.39076	0.000698557	0.00196805	-5.03016	Neu_Epas1
Arid3a	-0.00264282	0.0267321	-9.12864	7.68943e-20	7.76898e-19	30.7905	Neu_Epas1
Arnt	-7.39405e-05	0.0285591	-0.239188	0.810962	0.857805	-10.7486	Neu_Epas1
Arntl	0.000650836	0.0031357	1.83829	0.0660375	0.110566	-9.0876	Neu_Epas1
Atf1	2.4539e-06	0.0489409	0.00536143	0.995722	0.997604	-10.7772	Neu_Epas1
Atf2	-0.000630135	0.00939904	-2.57796	0.0099469	0.0224188	-7.45471	Neu_Epas1
Atf3	0.00151279	0.0451069	7.53712	5.04323e-14	4.10463e-13	17.5816	Neu_Epas1
Atf4	0.0010121	0.0321231	4.72821	2.28299e-06	9.69444e-06	0.394171	Neu_Epas1
Atf5	0.000288325	0.0226792	1.74006	0.0818655	0.130362	-9.26332	Neu_Epas1
Atf6	0.000374399	0.00431477	1.63593	0.101872	0.155461	-9.43907	Neu_Epas1
Atf6b	0.000889069	0.00331183	6.43349	1.27996e-10	8.52337e-10	9.89399	Neu_Epas1
Atf7	-0.000346701	0.00759587	-0.89275	0.372004	0.478329	-10.3787	Neu_Epas1
B230307C23Rik	0.000674558	0.00148016	1.55954	0.118886	0.177099	-9.56111	Neu_Epas1
Bach1	-0.00204623	0.0760843	-3.12821	0.00176167	0.00441171	-5.88545	Neu_Epas1
Bach2	0.00240518	0.00253633	10.4973	1.06339e-25	1.24629e-24	44.1463	Neu_Epas1
Bcl3	-0.000641871	0.0513911	-1.86071	0.0628017	0.107608	-9.04613	Neu_Epas1
Bclaf1	0.000420107	0.0252821	2.58012	0.00988483	0.0224188	-7.44913	Neu_Epas1
Bdp1	4.88714e-05	0.000977928	0.24622	0.805515	0.85513	-10.7469	Neu_Epas1
Bhlhe40	-0.000267354	0.0505035	-0.858873	0.390423	0.490961	-10.4083	Neu_Epas1
Borcs8	0.000569342	0.00139768	3.62038	0.000295012	0.000904836	-4.22573	Neu_Epas1
Brf1	0.000398157	0.010294	3.22669	0.00125465	0.00325321	-5.57271	Neu_Epas1
Brf2	-0.000523364	0.010833	-3.70544	0.000211687	0.000689159	-3.91441	Neu_Epas1
Ccnt2	0.000591354	0.0109552	1.33866	0.180698	0.258267	-9.88117	Neu_Epas1
Cebpa	0.00233079	0.00249447	9.92135	3.87949e-23	4.20996e-22	38.3017	Neu_Epas1
Cebpb	0.000314572	0.0369321	2.03436	0.0419305	0.0767853	-8.708	Neu_Epas1
Cebpd	-0.00107443	0.0647636	-2.01132	0.0443074	0.0797562	-8.75461	Neu_Epas1
Cebpe	-0.00125209	0.00392444	-2.99823	0.00271937	0.00663979	-6.2834	Neu_Epas1
Cebpg	0.00153901	0.0229773	5.58279	2.4027e-08	1.32829e-07	4.79332	Neu_Epas1
Chd1	-1.37521e-05	0.00229876	-0.0702779	0.943973	0.965399	-10.7747	Neu_Epas1
Chd2	0.000718982	0.052959	1.69636	0.0898366	0.139943	-9.33841	Neu_Epas1
Clock	0.000206175	0.00402964	1.11793	0.263614	0.357588	-10.1523	Neu_Epas1
Creb1	-0.000876971	0.0607067	-1.67017	0.0949045	0.145587	-9.38249	Neu_Epas1
Creb3	0.000138745	0.0287064	0.568339	0.569812	0.653769	-10.6157	Neu_Epas1
Creb3l1	0.000399881	0.0013236	2.30196	0.0213496	0.0431409	-8.12794	Neu_Epas1
Creb3l2	0.00070974	0.0111159	6.76385	1.387e-11	9.67595e-11	12.0685	Neu_Epas1
Crebl2	-0.00155394	0.0447179	-1.82952	0.067339	0.111471	-9.10368	Neu_Epas1
Crem	0.000362444	0.0492475	0.884394	0.376496	0.481717	-10.3861	Neu_Epas1
Ctcf	0.0014214	0.0245691	8.41294	4.30881e-17	3.8257e-16	24.5408	Neu_Epas1
Cux1	0.000345254	0.0533668	1.0112	0.311937	0.4117	-10.2659	Neu_Epas1
Ddit3	0.000854111	0.0601121	1.81512	0.0695226	0.114439	-9.12991	Neu_Epas1
Deaf1	-0.000462577	0.0023366	-1.5196	0.12863	0.18939	-9.6226	Neu_Epas1
Dmap1	1.55926e-05	0.00788278	0.0157167	0.987461	0.997604	-10.7771	Neu_Epas1
Dnmt3a	0.000220063	0.00032576	1.20746	0.227272	0.314107	-10.0482	Neu_Epas1
E2f2	0.000195311	0.00164969	0.535357	0.59241	0.670178	-10.6339	Neu_Epas1
E2f3	8.71915e-05	0.00113126	0.872375	0.383016	0.487929	-10.3966	Neu_Epas1
E2f4	6.23165e-05	0.0130636	0.429761	0.667375	0.73789	-10.6848	Neu_Epas1
E4f1	-0.000659234	0.00151665	-2.39094	0.016816	0.0351936	-7.9192	Neu_Epas1
Ebf1	0.00409573	0.00877585	25.7051	5.10694e-143	1.49633e-141	313.424	Neu_Epas1
Egr1	0.00461724	0.0395048	30.8866	6.49527e-204	2.71874e-202	453.474	Neu_Epas1
Egr2	0.00102233	0.0203332	1.98423	0.047246	0.0844091	-8.80871	Neu_Epas1
Elf1	-0.000819147	0.0378926	-2.64143	0.00826326	0.0192002	-7.28913	Neu_Epas1
Elf2	0.000399304	0.0494846	0.895056	0.370769	0.478329	-10.3766	Neu_Epas1
Elf4	-0.00136973	0.0309641	-9.31805	1.32506e-20	1.38658e-19	32.529	Neu_Epas1
Elk1	0.000205805	0.00495804	1.91134	0.0559769	0.0973646	-8.95065	Neu_Epas1
Elk3	0.000328751	0.0151035	1.84594	0.0649176	0.109315	-9.0735	Neu_Epas1
Elk4	0.000153231	0.0283103	0.701371	0.483081	0.577726	-10.5312	Neu_Epas1
Ep300	-0.00169899	0.0335924	-5.27506	1.34318e-07	6.67038e-07	3.12547	Neu_Epas1
Erf	0.000754591	0.00857389	6.94379	3.95375e-12	2.82548e-11	13.2985	Neu_Epas1
Erg	0.00359681	0.0188512	22.7269	1.1056e-112	2.31386e-111	243.689	Neu_Epas1
Esr1	-0.000278614	0.00190999	-1.24765	0.212178	0.297455	-9.99886	Neu_Epas1
Esrra	-0.000391916	0.0262022	-2.16045	0.0307518	0.0581794	-8.4436	Neu_Epas1
Ets1	0.00162298	0.0249547	10.874	1.88284e-27	2.29863e-26	48.146	Neu_Epas1
Ets2	0.000365698	0.0361298	2.16012	0.0307775	0.0581794	-8.44432	Neu_Epas1
Etv3	0.000460483	0.011212	3.07845	0.00208406	0.00517484	-6.03979	Neu_Epas1
Etv5	0.000746403	0.0146069	4.00452	6.24048e-05	0.000217674	-2.76239	Neu_Epas1
Etv6	-0.000886785	0.0479165	-2.81458	0.00488969	0.0116478	-6.81695	Neu_Epas1
Ezh2	0.000428737	0.0072488	3.47072	0.000520334	0.00152458	-4.756	Neu_Epas1
Fli1	-0.00140988	0.0422785	-7.00421	2.57579e-12	1.88676e-11	13.7187	Neu_Epas1
Fos	0.00159174	0.0522794	4.89417	9.96178e-07	4.42243e-06	1.19156	Neu_Epas1
Fosb	0.00194301	0.0508123	5.99854	2.03083e-09	1.25417e-08	7.19625	Neu_Epas1
Fosl1	-0.00234769	0.0806763	-4.57514	4.79233e-06	1.95021e-05	-0.317038	Neu_Epas1
Fosl2	0.000395326	0.0469433	1.58004	0.114116	0.171467	-9.52894	Neu_Epas1
Foxf1	0.0103281	0.00994784	45.8381	0	0	980.433	Neu_Epas1
Foxj2	0.000264505	0.00113369	0.644376	0.51934	0.613575	-10.5696	Neu_Epas1
Foxj3	0.000706026	0.00857345	2.49023	0.0127754	0.0281442	-7.67694	Neu_Epas1
Foxk1	-3.69155e-06	0.0270751	-0.0132442	0.989433	0.997604	-10.7771	Neu_Epas1
Foxk2	-0.000194292	0.00617877	-0.946924	0.343691	0.447562	-10.3288	Neu_Epas1
Foxn2	-0.00158578	0.0409124	-3.07541	0.00210541	0.0051839	-6.04914	Neu_Epas1
Foxn3	0.000381103	0.0114833	0.371674	0.71014	0.773499	-10.7081	Neu_Epas1
Foxo1	-0.000397668	0.00703783	-2.43824	0.0147689	0.032054	-7.80502	Neu_Epas1
Foxo3	-0.00139819	0.100342	-0.859149	0.39027	0.490961	-10.4081	Neu_Epas1
Foxo4	0.000619038	0.0118133	2.3596	0.0183056	0.0375072	-7.99361	Neu_Epas1
Foxp1	0.00218381	0.0973724	2.33535	0.0195367	0.0397518	-8.05054	Neu_Epas1
Gabpa	-0.000144665	0.0101626	-1.21988	0.222526	0.309005	-10.0331	Neu_Epas1
Gabpb1	-0.000106086	0.0281613	-0.469949	0.638397	0.708524	-10.6667	Neu_Epas1
Gata2	0.00562534	0.0172539	40.8132	0	0	784.205	Neu_Epas1
Gmeb1	-0.000801762	0.00931874	-4.92603	8.46989e-07	4.00271e-06	1.34778	Neu_Epas1
Gmeb2	-0.000529311	0.0193461	-2.48396	0.0130026	0.0284311	-7.69254	Neu_Epas1
Grhl1	0.000392802	0.00367161	0.665995	0.505423	0.59955	-10.5554	Neu_Epas1
Gtf2f1	0.000150474	0.00949751	0.811268	0.417223	0.515807	-10.4481	Neu_Epas1
Gtf3c2	0.000418806	0.00143129	2.13371	0.0328806	0.0617564	-8.50099	Neu_Epas1
Hbp1	-0.00320091	0.0693166	-4.96668	6.87636e-07	3.30291e-06	1.54858	Neu_Epas1
Hcfc1	0.000274261	0.0145617	2.55419	0.0106519	0.023644	-7.51567	Neu_Epas1
Hdac1	0.000464143	0.00144326	1.88482	0.0594711	0.1025	-9.00099	Neu_Epas1
Hdac2	-4.06333e-05	0.0140641	-0.389578	0.696854	0.761874	-10.7013	Neu_Epas1
Hes1	0.0038053	0.00684337	19.9848	7.4184e-88	1.44906e-86	186.645	Neu_Epas1
Hes6	0.00301799	0.0108296	23.2235	1.68906e-117	3.80687e-116	254.758	Neu_Epas1
Hic1	-0.00228762	0.0136629	-3.97942	6.93665e-05	0.00023911	-2.8625	Neu_Epas1
Hinfp	-6.3579e-05	0.00213228	-0.350034	0.726318	0.788189	-10.7159	Neu_Epas1
Hivep1	-0.00161177	0.0476535	-4.31486	1.60598e-05	6.03274e-05	-1.47272	Neu_Epas1
Hivep3	0.00141464	0.0013996	3.65462	0.000258333	0.000815693	-4.1013	Neu_Epas1
Hsf1	0.000472897	0.0032809	2.24718	0.0246413	0.0484558	-8.25251	Neu_Epas1
Htatip2	0.000127688	0.0028637	0.780102	0.435342	0.53148	-10.4729	Neu_Epas1
Id1	0.00420447	0.0167584	2.40352	0.0162486	0.0343825	-7.88905	Neu_Epas1
Id2	0.000553192	0.0110914	0.892355	0.372215	0.478329	-10.379	Neu_Epas1
Ikzf1	-0.0011264	0.0367487	-4.54353	5.56967e-06	2.20529e-05	-0.460987	Neu_Epas1
Irf1	0.000582175	0.0461528	4.92112	8.68449e-07	4.03898e-06	1.32369	Neu_Epas1
Irf2	-0.00122488	0.0429858	-7.40971	1.32447e-13	1.04884e-12	16.6324	Neu_Epas1
Irf3	0.000549555	0.0152082	2.26666	0.0234233	0.0463717	-8.20855	Neu_Epas1
Irf5	-0.00152379	0.0412109	-4.82327	1.42431e-06	6.22871e-06	0.847566	Neu_Epas1
Irf7	0.000482456	0.0426162	2.3837	0.0171505	0.0353881	-7.93649	Neu_Epas1
Irf8	0.00384239	0.00382452	16.4575	2.14684e-60	3.70014e-59	123.599	Neu_Epas1
Irf9	4.89998e-05	0.0436062	0.167038	0.867342	0.901175	-10.7632	Neu_Epas1
Jdp2	0.000188169	0.0466698	0.566279	0.571211	0.653769	-10.6168	Neu_Epas1
Jun	0.00521158	0.0502148	15.0299	9.83099e-51	1.60027e-49	101.441	Neu_Epas1
Junb	5.10994e-05	0.0667453	0.10466	0.916647	0.945696	-10.7717	Neu_Epas1
Jund	0.000487746	0.0492428	3.4428	0.000577102	0.00165775	-4.85248	Neu_Epas1
Kdm4c	0.000284383	0.00052534	1.92726	0.0539636	0.0946786	-8.92011	Neu_Epas1
Kdm5a	-0.000492124	0.0211771	-3.33958	0.000840849	0.00228119	-5.2023	Neu_Epas1
Kdm5b	-0.000650568	0.036309	-1.71479	0.0864025	0.135379	-9.30698	Neu_Epas1
Klf10	0.00299721	0.117565	2.20818	0.0272447	0.0528656	-8.33936	Neu_Epas1
Klf11	-0.00102046	0.0289223	-4.55593	5.25128e-06	2.10771e-05	-0.404627	Neu_Epas1
Klf13	0.000127563	0.0264332	0.60456	0.545479	0.639302	-10.5944	Neu_Epas1
Klf2	-0.00231066	0.0580354	-2.72716	0.0063947	0.0149892	-7.05908	Neu_Epas1
Klf3	0.00145349	0.0505406	2.19733	0.0280105	0.0539939	-8.36327	Neu_Epas1
Klf4	0.031692	0.00170378	75.7996	0	0	2467.84	Neu_Epas1
Klf5	-0.000835274	0.0218203	-5.29586	1.19916e-07	6.05782e-07	3.23521	Neu_Epas1
Klf7	-0.00335487	0.119365	-3.23917	0.00120105	0.00314203	-5.53238	Neu_Epas1
Klf9	0.00712677	0.0227421	38.2177	8.51373e-307	4.15754e-305	690.183	Neu_Epas1
Lhx1	0.00104703	0.00634856	1.71781	0.0858492	0.135236	-9.30179	Neu_Epas1
Ltf	-0.025215	0.192957	-8.20659	2.43497e-16	2.09837e-15	22.8329	Neu_Epas1
Maf	0.00149199	0.00136993	4.91705	8.86709e-07	4.05947e-06	1.30365	Neu_Epas1
Mafb	0.000385235	0.00104411	2.75809	0.00582017	0.0137525	-6.97428	Neu_Epas1
Maff	0.00174246	0.0478205	4.46534	8.04496e-06	3.1429e-05	-0.812775	Neu_Epas1
Mafg	-0.00126844	0.0180121	-7.73399	1.09968e-14	9.20587e-14	19.0798	Neu_Epas1
Mafk	0.000122449	0.0434222	0.286663	0.774374	0.83416	-10.7361	Neu_Epas1
Map4k2	0.000467787	9.32779e-05	4.36079	1.30348e-05	5.02527e-05	-1.27368	Neu_Epas1
Max	-0.00188243	0.0324419	-14.9225	4.84171e-50	7.46643e-49	99.8541	Neu_Epas1
Maz	-0.00049841	0.0158946	-2.1669	0.0302564	0.0579421	-8.42965	Neu_Epas1
Mecom	0.00398731	0.0196137	11.1459	9.40912e-29	1.3128e-27	51.1183	Neu_Epas1
Mecp2	-0.000372659	0.00421266	-2.05884	0.0395247	0.0732959	-8.65792	Neu_Epas1
Mef2a	0.000479761	0.0459025	1.12653	0.259957	0.354267	-10.1426	Neu_Epas1
Mef2b	0.000352591	0.00192393	2.22147	0.0263319	0.0514349	-8.30993	Neu_Epas1
Mef2c	0.00120307	0.0261966	2.55811	0.0105327	0.0235578	-7.50565	Neu_Epas1
Mef2d	0.0038489	0.0956873	3.63937	0.000274105	0.00085439	-4.15686	Neu_Epas1
Mga	0.00171457	0.00539705	5.72862	1.02945e-08	6.03258e-08	5.6166	Neu_Epas1
Mios	-0.000175303	0.00240549	-1.03867	0.298972	0.399995	-10.2377	Neu_Epas1
Mitf	0.000284968	0.0260236	0.843019	0.39923	0.499454	-10.4218	Neu_Epas1
Mlx	-0.000638935	0.0139974	-4.07051	4.71207e-05	0.00016837	-2.49621	Neu_Epas1
Mnt	0.000142851	0.0296593	0.491477	0.623095	0.694171	-10.6564	Neu_Epas1
Mta3	5.51345e-05	0.0743713	0.0681972	0.945629	0.965399	-10.7749	Neu_Epas1
Mxi1	-2.78249e-05	0.0450922	-0.0770109	0.938616	0.964963	-10.7742	Neu_Epas1
Nelfe	-0.000287763	0.0112194	-1.44531	0.14839	0.217392	-9.73273	Neu_Epas1
Nf1	0.00198179	0.102961	0.567626	0.570296	0.653769	-10.6161	Neu_Epas1
Nfatc1	4.0776e-05	0.000791196	0.295212	0.767836	0.830169	-10.7336	Neu_Epas1
Nfe2	-0.00507506	0.0651567	-6.63943	3.24312e-11	2.20985e-10	11.2368	Neu_Epas1
Nfe2l1	0.00258413	0.00500964	23.973	5.93574e-125	1.44931e-123	271.892	Neu_Epas1
Nfic	-0.00102157	0.0756936	-1.11497	0.264878	0.357647	-10.1556	Neu_Epas1
Nfil3	-0.000249468	0.0535365	-0.86387	0.387672	0.490961	-10.404	Neu_Epas1
Nfkb1	-0.00079063	0.0442835	-2.83649	0.00456656	0.0109672	-6.75506	Neu_Epas1
Nfkb2	-0.00128162	0.0540633	-3.67275	0.000240677	0.000774928	-4.0349	Neu_Epas1
Nfya	-0.000600457	0.0141777	-3.31378	0.000922332	0.0024793	-5.28806	Neu_Epas1
Nfyb	0.000480072	0.0149284	3.27351	0.00106432	0.00283496	-5.42064	Neu_Epas1
Nr2c2	-0.00112563	0.0221858	-5.99665	2.05461e-09	1.25417e-08	7.18491	Neu_Epas1
Nr2f2	0.00367918	0.00076402	24.5256	1.37014e-130	3.64955e-129	284.85	Neu_Epas1
Nr2f6	9.28983e-05	0.00136918	0.719242	0.472001	0.571473	-10.5185	Neu_Epas1
Nr3c1	0.00137627	0.0507051	2.87334	0.00406659	0.00984719	-6.64991	Neu_Epas1
Nr4a3	0.00222382	0.0364833	1.55613	0.119695	0.177124	-9.56642	Neu_Epas1
Nr6a1	0.000102059	0.00768648	0.266453	0.789894	0.847762	-10.7417	Neu_Epas1
Nrf1	-0.000294571	0.0150728	-1.69251	0.0905661	0.139943	-9.34492	Neu_Epas1
Nuak2	-0.000888949	0.00171669	-1.92769	0.0539101	0.0946786	-8.91928	Neu_Epas1
Pbx3	0.000693265	0.00276062	3.37075	0.000751295	0.00209647	-5.09778	Neu_Epas1
Phf8	-0.000867412	0.028662	-3.65405	0.000258906	0.000815693	-4.10338	Neu_Epas1
Phtf1	0.000624097	0.0546336	2.01791	0.0436161	0.0793758	-8.74133	Neu_Epas1
Pknox1	0.000172562	0.000686712	0.535936	0.59201	0.670178	-10.6336	Neu_Epas1
Plagl2	-0.01654	0.124093	-5.19369	2.0852e-07	1.01827e-06	2.70018	Neu_Epas1
Pml	-0.00119501	0.0161923	-4.58016	4.67885e-06	1.93085e-05	-0.294081	Neu_Epas1
Polr3a	0.000214469	0.00049361	1.61363	0.106626	0.161872	-9.4753	Neu_Epas1
Pou2f1	-0.000305638	0.0556319	-0.529398	0.596536	0.672251	-10.637	Neu_Epas1
Ppard	0.00599451	0.0569402	3.95787	7.59236e-05	0.00025867	-2.94794	Neu_Epas1
Prdm1	9.10844e-05	0.0339129	0.262573	0.792883	0.847864	-10.7427	Neu_Epas1
Prkaa1	0.000404888	0.000542223	1.41924	0.155847	0.226128	-9.77006	Neu_Epas1
Psmd12	0.000672414	0.0238372	2.04381	0.0409878	0.075531	-8.68874	Neu_Epas1
Pum3	0.000523709	0.000761	2.06416	0.0390174	0.0728159	-8.64695	Neu_Epas1
Rad21	-0.000115283	0.0193787	-0.803662	0.421604	0.519033	-10.4542	Neu_Epas1
Rara	-0.00180821	0.0433101	-4.91272	9.06474e-07	4.08611e-06	1.28242	Neu_Epas1
Rarg	-0.00114424	0.017444	-3.80734	0.000140955	0.000469318	-3.53191	Neu_Epas1
Rb1	0.000588071	0.0220689	0.548586	0.583297	0.665004	-10.6267	Neu_Epas1
Rbbp5	0.000618427	0.00956415	5.46831	4.60688e-08	2.41039e-07	4.16183	Neu_Epas1
Rcor1	-0.000289884	0.0142274	-1.26486	0.205939	0.291499	-9.97724	Neu_Epas1
Rel	-0.000440148	0.0452747	-1.58459	0.113077	0.170782	-9.52173	Neu_Epas1
Rela	-0.000148468	0.0328718	-0.592829	0.553304	0.643729	-10.6014	Neu_Epas1
Relb	-0.00120644	0.0489412	-3.61911	0.000296465	0.000904836	-4.23034	Neu_Epas1
Rest	-0.00217978	0.0432799	-3.41099	0.000648764	0.00184551	-4.96141	Neu_Epas1
Rfx2	0.000628306	0.00552804	1.37213	0.170041	0.244226	-9.83581	Neu_Epas1
Rfx5	-0.000211848	0.0164452	-1.08946	0.275967	0.370909	-10.1837	Neu_Epas1
Rfx7	0.000378225	0.0022213	1.15557	0.247872	0.339376	-10.1095	Neu_Epas1
Rfxank	4.62659e-05	0.000579221	0.183959	0.854048	0.89052	-10.7603	Neu_Epas1
Rfxap	1.41177e-06	0.00274861	0.0030025	0.997604	0.997604	-10.7772	Neu_Epas1
Rreb1	0.000469281	0.0531671	0.76582	0.443794	0.53955	-10.4839	Neu_Epas1
Runx1	0.000662229	0.0489902	0.963302	0.335409	0.440695	-10.3132	Neu_Epas1
Runx3	0.000632058	0.0554519	0.840596	0.400586	0.499454	-10.4239	Neu_Epas1
Rxra	0.00096488	0.0075006	5.69328	1.26658e-08	7.27663e-08	5.41514	Neu_Epas1
Rxrb	0.0044135	0.0340105	7.27861	3.51839e-13	2.64331e-12	15.6726	Neu_Epas1
Sap30	-0.00124049	0.0333196	-3.36189	0.000775789	0.00212436	-5.12757	Neu_Epas1
Setdb1	-0.000282696	0.0036568	-0.689627	0.490438	0.58414	-10.5394	Neu_Epas1
Sin3a	0.000271471	0.0136301	1.76999	0.0767465	0.122878	-9.2108	Neu_Epas1
Sirt6	0.000848763	0.00110585	4.31553	1.60108e-05	6.03274e-05	-1.4698	Neu_Epas1
Smarca4	0.000219985	0.0116566	1.77536	0.0758568	0.122796	-9.20129	Neu_Epas1
Smarcc1	0.00130973	0.0029526	5.4688	4.59407e-08	2.41039e-07	4.16453	Neu_Epas1
Snai1	-6.36233e-05	0.00327385	-0.210597	0.833204	0.871889	-10.755	Neu_Epas1
Sox7	-0.00107896	0.0105035	-1.55875	0.119073	0.177099	-9.56234	Neu_Epas1
Sp1	-0.00017376	0.0210378	-1.02543	0.305175	0.406438	-10.2514	Neu_Epas1
Sp2	0.000215928	0.0252432	1.25882	0.208111	0.293156	-9.98485	Neu_Epas1
Sp3	-0.00179876	0.0376346	-5.60362	2.13139e-08	1.20096e-07	4.90963	Neu_Epas1
Sp4	0.00137639	0.0310059	4.6845	2.82797e-06	1.18371e-05	0.18867	Neu_Epas1
Spi1	-0.00349876	0.0570726	-8.86437	8.43353e-19	8.23674e-18	28.4239	Neu_Epas1
Srebf1	0.000570268	0.00599215	4.21654	2.49348e-05	9.01963e-05	-1.89169	Neu_Epas1
Srebf2	-0.000530883	0.0482353	-2.60606	0.00916686	0.0209835	-7.38188	Neu_Epas1
Srf	-0.00055761	0.0223912	-3.49108	0.000482286	0.00142737	-4.6852	Neu_Epas1
Stat1	7.57639e-05	0.0473911	0.389559	0.696868	0.761874	-10.7013	Neu_Epas1
Stat2	0.000283164	0.0381122	0.947052	0.343626	0.447562	-10.3287	Neu_Epas1
Stat3	-0.000499195	0.0557165	-1.23291	0.217626	0.303641	-10.0171	Neu_Epas1
Stat5a	0.00145621	0.00864478	11.9713	6.7892e-33	9.94618e-32	60.5856	Neu_Epas1
Stat6	-0.000983243	0.0293651	-1.72879	0.0838644	0.132823	-9.28287	Neu_Epas1
Stub1	0.00127541	0.00133449	4.76392	1.91422e-06	8.24804e-06	0.563398	Neu_Epas1
Supt20	-0.000625602	0.0114549	-3.19388	0.00140626	0.00358364	-5.67797	Neu_Epas1
Suz12	-8.04391e-05	0.0181876	-0.256274	0.797743	0.849958	-10.7443	Neu_Epas1
Taf1	-0.000143346	0.0217782	-0.703846	0.481538	0.577726	-10.5295	Neu_Epas1
Taf7	0.000837919	0.00444874	2.28478	0.0223376	0.0448282	-8.16731	Neu_Epas1
Tbl1xr1	-0.00183704	0.0409452	-4.3032	1.69278e-05	6.27827e-05	-1.52289	Neu_Epas1
Tbp	0.00191579	0.000530957	10.2422	1.50834e-24	1.69978e-23	41.5181	Neu_Epas1
Tbpl1	0.000497316	0.000567594	3.50935	0.000450345	0.00134644	-4.62127	Neu_Epas1
Tbx2	0.00353298	0.00088487	27.5286	2.72727e-163	8.87879e-162	360.04	Neu_Epas1
Tbx3	0.026177	0.00162914	74.4086	0	0	2389.18	Neu_Epas1
Tcf12	0.0026686	0.00262673	11.027	3.51944e-28	4.68726e-27	49.8095	Neu_Epas1
Tcf21	0.0129594	0.00159223	28.0036	8.85101e-169	3.24168e-167	372.663	Neu_Epas1
Tcf3	0.000441769	0.0110099	2.41771	0.015629	0.0334256	-7.85487	Neu_Epas1
Tcf4	0.0105369	0.000715464	56.147	0	0	1436.56	Neu_Epas1
Tcf7l2	0.000110239	0.0127182	0.233826	0.815123	0.859104	-10.7498	Neu_Epas1
Tead1	0.00201655	0.0212847	10.8951	1.49733e-27	1.90746e-26	48.3732	Neu_Epas1
Tef	0.00085293	0.00169673	6.05729	1.41314e-09	9.00106e-09	7.54966	Neu_Epas1
Tfdp1	-0.00158222	0.0357751	-5.57457	2.51871e-08	1.36664e-07	4.74755	Neu_Epas1
Tfe3	-0.000668329	0.0956665	-0.520304	0.602858	0.676772	-10.6418	Neu_Epas1
Tfeb	-0.000488087	0.0444131	-1.85413	0.0637377	0.107949	-9.05836	Neu_Epas1
Tgif1	-0.00146338	0.089195	-1.69156	0.0907482	0.139943	-9.34653	Neu_Epas1
Thap1	7.99126e-05	0.00823378	0.7137	0.475422	0.573246	-10.5225	Neu_Epas1
Thap11	0.000264701	0.00584415	2.38459	0.0171089	0.0353881	-7.93436	Neu_Epas1
Thra	0.00175023	0.000533866	17.3892	3.7397e-67	6.84833e-66	139.109	Neu_Epas1
Trim28	0.000555911	0.000869195	3.46618	0.000529196	0.00153519	-4.77174	Neu_Epas1
Trp53	-0.000505664	0.0105974	-2.63901	0.00832226	0.0192002	-7.2955	Neu_Epas1
Trps1	0.00690441	0.261604	1.77211	0.0763945	0.122878	-9.20706	Neu_Epas1
Ubtf	0.000319592	0.0164279	1.83465	0.0665753	0.110833	-9.09429	Neu_Epas1
Usf1	-0.00052907	0.012081	-3.26257	0.00110623	0.00292004	-5.45636	Neu_Epas1
Usf2	-0.000566954	0.0189851	-3.9378	8.25552e-05	0.000278031	-3.02711	Neu_Epas1
Xbp1	0.000670827	0.0154412	2.01073	0.0443695	0.0797562	-8.75579	Neu_Epas1
Xrcc4	0.000164705	0.0163891	1.02186	0.306862	0.406835	-10.2551	Neu_Epas1
Yy1	-0.00063053	0.0263356	-5.76551	8.28076e-09	4.95156e-08	5.82822	Neu_Epas1
Zbtb17	0.000508459	0.000523677	4.21874	2.46928e-05	9.01963e-05	-1.88241	Neu_Epas1
Zbtb2	0.00153411	0.128612	1.79711	0.0723355	0.117746	-9.16244	Neu_Epas1
Zbtb33	0.000239824	0.00706293	2.40211	0.0163112	0.0343825	-7.89243	Neu_Epas1
Zbtb38	-0.000115995	0.000542207	-0.59231	0.553651	0.643729	-10.6018	Neu_Epas1
Zbtb43	-0.00035347	0.00392863	-0.423182	0.672168	0.740395	-10.6876	Neu_Epas1
Zbtb7a	-0.00038331	0.0177561	-1.85572	0.0635108	0.107949	-9.05541	Neu_Epas1
Zeb1	-0.00126618	0.0424157	-3.73906	0.000185308	0.000610058	-3.78935	Neu_Epas1
Zfp110	0.000596967	0.0223043	4.05593	5.01548e-05	0.000177053	-2.55537	Neu_Epas1
Zfp143	-0.00135309	0.0263637	-7.35667	1.97055e-13	1.5194e-12	16.242	Neu_Epas1
Zfp263	-1.14743e-05	0.0715159	-0.00878599	0.99299	0.997604	-10.7771	Neu_Epas1
Zfp335	8.10085e-05	0.000280539	0.493513	0.621657	0.694171	-10.6554	Neu_Epas1
Zfp341	0.000748696	0.00420681	1.26637	0.205398	0.291499	-9.97533	Neu_Epas1
Zfp35	0.000167922	0.00071691	0.582011	0.560567	0.649194	-10.6078	Neu_Epas1
Zfp398	-0.000533207	0.00204946	-1.80068	0.0717707	0.117479	-9.15602	Neu_Epas1
Zfp426	0.0016324	0.00200876	5.40068	6.72716e-08	3.458e-07	3.79491	Neu_Epas1
Zfp445	0.00290659	0.000704968	8.76701	2.00332e-18	1.89346e-17	27.5694	Neu_Epas1
Zfp467	0.000563072	0.000650113	3.36699	0.000761601	0.00210518	-5.11043	Neu_Epas1
Zfp513	-0.000426321	0.00123582	-1.41702	0.156496	0.226128	-9.77322	Neu_Epas1
Zfp523	5.30182e-05	0.0266103	0.214784	0.829938	0.871584	-10.7541	Neu_Epas1
Zfp595	0.00184451	0.0214573	8.43671	3.52013e-17	3.22312e-16	24.7403	Neu_Epas1
Zfp597	0.00013627	0.0121864	0.820592	0.41189	0.511372	-10.4405	Neu_Epas1
Zfp62	-0.000561635	0.0014243	-1.93517	0.0529861	0.0940905	-8.90484	Neu_Epas1
Zfp64	0.00103909	0.000580108	3.51248	0.000445084	0.00134443	-4.6103	Neu_Epas1
Zfp687	-1.30627e-05	0.0470015	-0.0395022	0.96849	0.985304	-10.7764	Neu_Epas1
Zfp729a	0.000378741	0.0155377	1.90993	0.0561591	0.0973646	-8.95336	Neu_Epas1
Zfp729b	-0.000559488	0.0289569	-3.15894	0.00158617	0.00400644	-5.7889	Neu_Epas1
Zfp869	0.00150852	0.00203037	6.37117	1.92357e-10	1.25246e-09	9.4959	Neu_Epas1
Zfp950	0.00229293	0.00454347	2.42469	0.0153318	0.033031	-7.83797	Neu_Epas1
Zfp958	-0.000407126	0.00637786	-2.26819	0.0233302	0.0463717	-8.20509	Neu_Epas1
Zfp963	-0.000162243	0.00161534	-0.631684	0.527602	0.620832	-10.5777	Neu_Epas1
Zfp971	0.000166745	0.000434001	1.16063	0.245807	0.338128	-10.1036	Neu_Epas1
Zfx	-6.21256e-05	0.0255771	-0.149168	0.881423	0.912568	-10.7661	Neu_Epas1
Zkscan14	0.000271325	0.00107437	0.785747	0.432026	0.529639	-10.4685	Neu_Epas1
Zmiz1	-0.000798285	0.0424205	-3.19382	0.00140655	0.00358364	-5.67816	Neu_Epas1
Zxdc	-0.000650915	0.00261608	-1.41643	0.156669	0.226128	-9.77405	Neu_Epas1
Ahr	0.000880172	0.0132902	1.18511	0.235989	0.45109	-9.31756	Neu_MT
Arid3a	0.00217402	0.0267321	3.52447	0.00042543	0.00541961	-3.81086	Neu_MT
Arnt	0.00059753	0.0285591	0.9091	0.36331	0.560171	-9.60657	Neu_MT
Arntl	-0.000877024	0.0031357	-1.16496	0.244051	0.455458	-9.34124	Neu_MT
Atf1	0.00159923	0.0489409	1.64343	0.100311	0.273195	-8.66943	Neu_MT
Atf2	0.000680028	0.00939904	1.30825	0.190806	0.42571	-9.16406	Neu_MT
Atf3	-0.00163328	0.0451069	-3.82243	0.000132607	0.00204494	-2.71713	Neu_MT
Atf4	-0.00101458	0.0321231	-2.22806	0.0258892	0.103911	-7.53794	Neu_MT
Atf5	0.00071761	0.0226792	2.0369	0.0416757	0.150753	-7.94551	Neu_MT
Atf6	-0.000248278	0.00431477	-0.51018	0.609932	0.750883	-9.88966	Neu_MT
Atf6b	-0.000172625	0.00331183	-0.586787	0.557354	0.713121	-9.84764	Neu_MT
Atf7	0.0038263	0.00759587	4.6366	3.568e-06	9.12207e-05	0.722901	Neu_MT
B230307C23Rik	-0.000351602	0.00148016	-0.382283	0.702256	0.813285	-9.94674	Neu_MT
Bach1	0.00451568	0.0760843	3.24682	0.00116925	0.00951641	-4.7503	Neu_MT
Bach2	-0.00014308	0.00253633	-0.292755	0.769713	0.857513	-9.97696	Neu_MT
Bcl3	-0.00165977	0.0513911	-2.263	0.0236482	0.101896	-7.45951	Neu_MT
Bclaf1	0.000263828	0.0252821	0.761916	0.44612	0.607969	-9.72954	Neu_MT
Bdp1	-0.000179389	0.000977928	-0.425058	0.670799	0.795726	-9.92947	Neu_MT
Bhlhe40	-0.00143872	0.0505035	-2.17396	0.0297217	0.116113	-7.65699	Neu_MT
Borcs8	-0.000616147	0.00139768	-1.84216	0.0654691	0.206263	-8.32314	Neu_MT
Brf1	9.57781e-05	0.010294	0.364941	0.71516	0.818523	-9.95322	Neu_MT
Brf2	7.14037e-05	0.010833	0.237666	0.812143	0.884369	-9.99157	Neu_MT
Ccnt2	0.000296452	0.0109552	0.315603	0.752308	0.841863	-9.97001	Neu_MT
Cebpa	0.000342728	0.00249447	0.684175	0.493874	0.654774	-9.78576	Neu_MT
Cebpb	-0.000650468	0.0369321	-1.97841	0.0478989	0.16319	-8.06291	Neu_MT
Cebpd	0.000637928	0.0647636	0.56158	0.574409	0.72858	-9.86212	Neu_MT
Cebpe	-0.0029944	0.00392444	-3.37252	0.000746476	0.00792975	-4.33452	Neu_MT
Cebpg	0.00142599	0.0229773	2.43104	0.0150659	0.0689736	-7.06524	Neu_MT
Chd1	-0.000441981	0.00229876	-1.06231	0.28811	0.487945	-9.45556	Neu_MT
Chd2	-0.000759088	0.052959	-0.842264	0.399652	0.564085	-9.6651	Neu_MT
Clock	-0.000563386	0.00402964	-1.43674	0.15081	0.374162	-8.98772	Neu_MT
Creb1	-0.00100709	0.0607067	-0.901991	0.367074	0.560171	-9.61301	Neu_MT
Creb3	0.000501648	0.0287064	0.966451	0.333832	0.537433	-9.55279	Neu_MT
Creb3l1	-0.000370967	0.0013236	-1.00422	0.315284	0.51608	-9.51557	Neu_MT
Creb3l2	8.40911e-05	0.0111159	0.376403	0.706622	0.815119	-9.94897	Neu_MT
Crebl2	0.000462043	0.0447179	0.255816	0.798096	0.879105	-9.98709	Neu_MT
Crem	-0.000820726	0.0492475	-0.941866	0.346274	0.542558	-9.57625	Neu_MT
Ctcf	0.00034997	0.0245691	0.97222	0.330955	0.535744	-9.5472	Neu_MT
Cux1	-0.00107004	0.0533668	-1.47399	0.140502	0.354888	-8.93351	Neu_MT
Ddit3	-0.00224837	0.0601121	-2.24732	0.0246322	0.1034	-7.49486	Neu_MT
Deaf1	-0.000831872	0.0023366	-1.28522	0.198733	0.428282	-9.19392	Neu_MT
Dmap1	-0.00249218	0.00788278	-1.18148	0.237429	0.45109	-9.32187	Neu_MT
Dnmt3a	-0.000328493	0.00032576	-0.847667	0.396635	0.564085	-9.66053	Neu_MT
E2f2	-0.000483205	0.00164969	-0.622922	0.533344	0.697633	-9.82579	Neu_MT
E2f3	-0.00012668	0.00113126	-0.596094	0.55112	0.711358	-9.84214	Neu_MT
E2f4	-3.25915e-05	0.0130636	-0.105709	0.915815	0.947568	-10.0142	Neu_MT
E4f1	-0.000141327	0.00151665	-0.241027	0.809537	0.884369	-9.99076	Neu_MT
Ebf1	0.0002879	0.00877585	0.833936	0.404329	0.564135	-9.67208	Neu_MT
Egr1	-0.000819269	0.0395048	-2.50929	0.0121066	0.0572136	-6.872	Neu_MT
Egr2	0.000423089	0.0203332	0.386161	0.699382	0.81317	-9.94525	Neu_MT
Elf1	0.00177388	0.0378926	2.69023	0.00714725	0.0410617	-6.40177	Neu_MT
Elf2	-0.000812949	0.0494846	-0.857024	0.391444	0.564085	-9.65256	Neu_MT
Elf4	0.00194349	0.0309641	6.2094	5.44071e-10	7.32112e-08	9.23769	Neu_MT
Elk1	-0.000245102	0.00495804	-1.07049	0.284415	0.487945	-9.44683	Neu_MT
Elk3	0.000318433	0.0151035	0.840852	0.400442	0.564085	-9.66629	Neu_MT
Elk4	0.00097208	0.0283103	2.09284	0.036378	0.136651	-7.83001	Neu_MT
Ep300	0.00324172	0.0335924	4.73292	2.2308e-06	6.53623e-05	1.17358	Neu_MT
Erf	-0.000291895	0.00857389	-1.26156	0.207125	0.428282	-9.22405	Neu_MT
Erg	-0.000368754	0.0188512	-1.07977	0.280261	0.485896	-9.43686	Neu_MT
Esr1	5.84827e-05	0.00190999	0.123163	0.901979	0.941285	-10.0122	Neu_MT
Esrra	0.000633208	0.0262022	1.64156	0.1007	0.273195	-8.67251	Neu_MT
Ets1	-0.000271545	0.0249547	-0.852756	0.393807	0.564085	-9.65621	Neu_MT
Ets2	-0.00109316	0.0361298	-3.03723	0.00239118	0.0170882	-5.40847	Neu_MT
Etv3	-0.000975736	0.011212	-3.06785	0.00215939	0.0162231	-5.31506	Neu_MT
Etv5	-0.000787664	0.0146069	-1.98678	0.046963	0.16319	-8.04632	Neu_MT
Etv6	0.000560359	0.0479165	0.836285	0.403006	0.564135	-9.67012	Neu_MT
Ezh2	-0.000444361	0.0072488	-1.69135	0.0907886	0.253343	-8.58955	Neu_MT
Fli1	0.00238181	0.0422785	5.56213	2.70477e-08	1.98124e-06	5.43552	Neu_MT
Fos	-0.00333274	0.0522794	-4.8193	1.45296e-06	5.32145e-05	1.58561	Neu_MT
Fosb	-0.00096855	0.0508123	-1.40491	0.160067	0.381412	-9.03295	Neu_MT
Fosl1	-0.000239698	0.0806763	-0.219557	0.826219	0.887675	-9.99571	Neu_MT
Fosl2	-0.000803631	0.0469433	-1.51061	0.130907	0.336455	-8.87888	Neu_MT
Foxf1	-0.000159849	0.00994784	-0.314965	0.752792	0.841863	-9.97021	Neu_MT
Foxj2	8.25188e-05	0.00113369	0.0945448	0.924678	0.947568	-10.0153	Neu_MT
Foxj3	-0.000968294	0.00857345	-1.60607	0.108277	0.288411	-8.73013	Neu_MT
Foxk1	0.000911605	0.0270751	1.53828	0.123998	0.321516	-8.83669	Neu_MT
Foxk2	-0.00142376	0.00617877	-3.2644	0.00109909	0.00947159	-4.69309	Neu_MT
Foxn2	0.00220351	0.0409124	2.00951	0.0444991	0.157087	-8.00091	Neu_MT
Foxn3	0.00460439	0.0114833	2.11218	0.0346857	0.131986	-7.78937	Neu_MT
Foxo1	-0.000157782	0.00703783	-0.454909	0.64918	0.776366	-9.91633	Neu_MT
Foxo3	0.0145743	0.100342	4.21394	2.52233e-05	0.000513688	-1.1454	Neu_MT
Foxo4	0.000535028	0.0118133	0.959011	0.337567	0.538598	-9.55995	Neu_MT
Foxp1	0.00624126	0.0973724	3.13942	0.00169571	0.0130748	-5.09306	Neu_MT
Gabpa	-0.000320912	0.0101626	-1.2727	0.203142	0.428282	-9.20994	Neu_MT
Gabpb1	-0.00128566	0.0281613	-2.67912	0.00738869	0.0416324	-6.43159	Neu_MT
Gata2	-0.00106501	0.0172539	-3.47102	0.00051975	0.00609147	-3.99768	Neu_MT
Gmeb1	0.000166845	0.00931874	0.481775	0.629972	0.7659	-9.90375	Neu_MT
Gmeb2	0.00153917	0.0193461	3.39759	0.000681359	0.00767839	-4.24971	Neu_MT
Grhl1	0.000515189	0.00367161	0.410813	0.681214	0.80159	-9.93542	Neu_MT
Gtf2f1	-0.00100216	0.00949751	-2.54155	0.011045	0.0539366	-6.79056	Neu_MT
Gtf3c2	-0.000292657	0.00143129	-0.701157	0.483215	0.646493	-9.77399	Neu_MT
Hbp1	0.00364144	0.0693166	2.656	0.00791466	0.0429444	-6.49323	Neu_MT
Hcfc1	-2.24463e-05	0.0145617	-0.0982959	0.921698	0.947568	-10.015	Neu_MT
Hdac1	0.000110321	0.00144326	0.210676	0.833142	0.887675	-9.99762	Neu_MT
Hdac2	-0.000245717	0.0140641	-1.10801	0.267872	0.475676	-9.40596	Neu_MT
Hes1	-0.000831474	0.00684337	-2.03053	0.0423183	0.15121	-7.95846	Neu_MT
Hes6	-0.000506024	0.0108296	-1.80342	0.0713398	0.220027	-8.39374	Neu_MT
Hic1	-0.00171772	0.0136629	-1.40475	0.160115	0.381412	-9.03317	Neu_MT
Hinfp	-0.000411562	0.00213228	-1.06569	0.286581	0.487945	-9.45196	Neu_MT
Hivep1	-0.00123304	0.0476535	-1.55174	0.120743	0.315871	-8.8159	Neu_MT
Hivep3	0.00184716	0.0013996	2.24377	0.0248597	0.1034	-7.50282	Neu_MT
Hsf1	0.000473752	0.0032809	1.05866	0.289769	0.487945	-9.45942	Neu_MT
Htatip2	-0.000111608	0.0028637	-0.320681	0.748456	0.841863	-9.96839	Neu_MT
Id1	-0.00466443	0.0167584	-1.25391	0.209891	0.430057	-9.23367	Neu_MT
Id2	-0.00113152	0.0110914	-0.858434	0.390665	0.564085	-9.65135	Neu_MT
Ikzf1	0.00286904	0.0367487	5.44422	5.27467e-08	3.09095e-06	4.78776	Neu_MT
Irf1	-0.00051429	0.0461528	-2.04338	0.0410299	0.150753	-7.93228	Neu_MT
Irf2	0.00254123	0.0429858	7.22937	5.05619e-13	1.48146e-10	16.0735	Neu_MT
Irf3	-0.000732738	0.0152082	-1.42125	0.155263	0.375968	-9.00986	Neu_MT
Irf5	-6.33384e-05	0.0412109	-0.0942268	0.92493	0.947568	-10.0154	Neu_MT
Irf7	-0.00144605	0.0426162	-3.36071	0.000779119	0.00792975	-4.37426	Neu_MT
Irf8	-0.000584754	0.00382452	-1.16881	0.242498	0.455458	-9.33676	Neu_MT
Irf9	-0.00139739	0.0436062	-2.24071	0.0250578	0.1034	-7.5097	Neu_MT
Jdp2	-0.00181473	0.0466698	-2.56897	0.0102084	0.0506957	-6.7205	Neu_MT
Jun	-0.000655447	0.0502148	-0.883247	0.377115	0.562341	-9.62974	Neu_MT
Junb	-0.00116081	0.0667453	-1.11821	0.263491	0.470749	-9.39461	Neu_MT
Jund	-9.92227e-05	0.0492428	-0.329279	0.741948	0.841863	-9.9656	Neu_MT
Kdm4c	0.000102028	0.00052534	0.325159	0.745064	0.841863	-9.96694	Neu_MT
Kdm5a	0.00131714	0.0211771	4.2045	2.6298e-05	0.000513688	-1.18509	Neu_MT
Kdm5b	0.00144302	0.036309	1.78886	0.0736542	0.222481	-8.41988	Neu_MT
Klf10	-0.00175797	0.117565	-0.609056	0.542495	0.70645	-9.83433	Neu_MT
Klf11	0.00155831	0.0289223	3.2711	0.0010734	0.00947159	-4.67121	Neu_MT
Klf13	0.00163006	0.0264332	3.63465	0.000279165	0.00371797	-3.41673	Neu_MT
Klf2	0.00384042	0.0580354	2.13157	0.033056	0.127439	-7.74822	Neu_MT
Klf3	-0.00232924	0.0505406	-1.65598	0.097745	0.270182	-8.64874	Neu_MT
Klf4	-0.000874644	0.00170378	-0.851781	0.394347	0.564085	-9.65704	Neu_MT
Klf5	-0.000201626	0.0218203	-0.600744	0.548018	0.710484	-9.83936	Neu_MT
Klf7	0.00826349	0.119365	3.75276	0.000175473	0.00244826	-2.98081	Neu_MT
Klf9	-0.000220284	0.0227421	-0.533376	0.59378	0.743494	-9.87756	Neu_MT
Lhx1	-0.00133626	0.00634856	-1.03103	0.302543	0.503665	-9.4883	Neu_MT
Ltf	-9.04712e-06	0.192957	-0.00138213	0.998897	0.998897	-10.0198	Neu_MT
Maf	-3.96928e-05	0.00136993	-0.0614794	0.950978	0.96414	-10.0179	Neu_MT
Mafb	0.000443817	0.00104411	1.49418	0.135147	0.344331	-8.90355	Neu_MT
Maff	-0.00221834	0.0478205	-2.67265	0.00753265	0.0416428	-6.44889	Neu_MT
Mafg	0.000330141	0.0180121	0.945094	0.344624	0.542558	-9.5732	Neu_MT
Mafk	-0.000679219	0.0434222	-0.747854	0.454558	0.610943	-9.74016	Neu_MT
Map4k2	0.000129141	9.32779e-05	0.565888	0.571478	0.728013	-9.85969	Neu_MT
Max	0.00115271	0.0324419	4.27231	1.94502e-05	0.000438377	-0.897997	Neu_MT
Maz	-0.000436418	0.0158946	-0.892255	0.372269	0.560288	-9.62174	Neu_MT
Mecom	-0.00199886	0.0196137	-2.61893	0.00882833	0.0453807	-6.59096	Neu_MT
Mecp2	-0.000198692	0.00421266	-0.516209	0.605715	0.749268	-9.88657	Neu_MT
Mef2a	0.00295792	0.0459025	3.26743	0.0010874	0.00947159	-4.6832	Neu_MT
Mef2b	-0.000370014	0.00192393	-1.09629	0.272969	0.478921	-9.41888	Neu_MT
Mef2c	-0.00108821	0.0261966	-1.08807	0.276578	0.482365	-9.42785	Neu_MT
Mef2d	-0.0020199	0.0956873	-0.897941	0.36923	0.560288	-9.61665	Neu_MT
Mga	-8.70281e-05	0.00539705	-0.136624	0.89133	0.936056	-10.0105	Neu_MT
Mios	-4.21969e-05	0.00240549	-0.117582	0.9064	0.941757	-10.0129	Neu_MT
Mitf	-0.00340121	0.0260236	-4.73513	2.2066e-06	6.53623e-05	1.18405	Neu_MT
Mlx	-0.000807325	0.0139974	-2.41818	0.0156087	0.0703592	-7.0964	Neu_MT
Mnt	-0.000590831	0.0296593	-0.956044	0.339064	0.538598	-9.56279	Neu_MT
Mta3	0.00492257	0.0743713	2.86433	0.004184	0.0266503	-5.91844	Neu_MT
Mxi1	-0.000980999	0.0450922	-1.277	0.201619	0.428282	-9.20445	Neu_MT
Nelfe	-0.000195363	0.0112194	-0.461452	0.64448	0.773904	-9.91334	Neu_MT
Nf1	0.0132112	0.102961	1.77978	0.0751297	0.224622	-8.43609	Neu_MT
Nfatc1	-0.000145577	0.000791196	-0.495688	0.620121	0.758642	-9.89695	Neu_MT
Nfe2	0.00401305	0.0651567	2.46643	0.0136565	0.0635135	-6.97859	Neu_MT
Nfe2l1	-0.000260641	0.00500964	-1.11869	0.263288	0.470749	-9.39407	Neu_MT
Nfic	0.000348805	0.0756936	0.17904	0.857909	0.907463	-10.0038	Neu_MT
Nfil3	-0.00111207	0.0535365	-1.81125	0.0701188	0.218562	-8.37958	Neu_MT
Nfkb1	-0.000681469	0.0442835	-1.14962	0.250318	0.462963	-9.359	Neu_MT
Nfkb2	-0.000686589	0.0540633	-0.925028	0.354965	0.553216	-9.59197	Neu_MT
Nfya	0.000367682	0.0141777	0.954052	0.340071	0.538598	-9.5647	Neu_MT
Nfyb	-0.000407071	0.0149284	-1.30511	0.191873	0.42571	-9.16816	Neu_MT
Nr2c2	0.0016179	0.0221858	4.05136	5.11449e-05	0.000881498	-1.81666	Neu_MT
Nr2f2	-0.000261192	0.00076402	-0.804922	0.420876	0.581682	-9.69585	Neu_MT
Nr2f6	-0.000327517	0.00136918	-1.1926	0.233041	0.449218	-9.30866	Neu_MT
Nr3c1	0.000907723	0.0507051	0.8911	0.372888	0.560288	-9.62277	Neu_MT
Nr4a3	0.0080045	0.0364833	2.63465	0.00842998	0.0447244	-6.54969	Neu_MT
Nr6a1	-0.000931321	0.00768648	-1.14358	0.252812	0.462963	-9.36592	Neu_MT
Nrf1	0.00171137	0.0150728	4.62706	3.736e-06	9.12207e-05	0.678786	Neu_MT
Nuak2	0.000484285	0.00171669	0.493857	0.621413	0.758642	-9.89786	Neu_MT
Pbx3	-0.000544195	0.00276062	-1.24406	0.213494	0.434401	-9.24597	Neu_MT
Phf8	0.00127363	0.028662	2.52283	0.0116503	0.0559597	-6.83793	Neu_MT
Phtf1	0.000176448	0.0546336	0.268287	0.788482	0.871793	-9.98382	Neu_MT
Pknox1	-0.000692472	0.000686712	-1.01149	0.311794	0.51608	-9.50824	Neu_MT
Plagl2	0.0119692	0.124093	1.7664	0.0773473	0.228917	-8.45981	Neu_MT
Pml	-0.000501656	0.0161923	-0.903746	0.366143	0.560171	-9.61142	Neu_MT
Polr3a	-0.000387095	0.00049361	-1.36972	0.170791	0.400334	-9.08175	Neu_MT
Pou2f1	0.001082	0.0556319	0.881439	0.378093	0.562341	-9.63134	Neu_MT
Ppard	-0.0012962	0.0569402	-0.402319	0.687455	0.805697	-9.93888	Neu_MT
Prdm1	-0.00233394	0.0339129	-3.16523	0.0015523	0.0122925	-5.01173	Neu_MT
Prkaa1	-0.000141981	0.000542223	-0.234052	0.814948	0.884369	-9.99242	Neu_MT
Psmd12	0.000148248	0.0238372	0.211897	0.83219	0.887675	-9.99736	Neu_MT
Pum3	0.000719368	0.000761	1.33339	0.182421	0.417573	-9.13085	Neu_MT
Rad21	0.000830845	0.0193787	2.72455	0.00644534	0.0385405	-6.30887	Neu_MT
Rara	0.00409369	0.0433101	5.23133	1.70267e-07	8.31473e-06	3.65326	Neu_MT
Rarg	0.00121249	0.017444	1.89684	0.0578659	0.18429	-8.22093	Neu_MT
Rb1	-0.000550244	0.0220689	-0.241408	0.809242	0.884369	-9.99067	Neu_MT
Rbbp5	-0.00015495	0.00956415	-0.643825	0.519698	0.685907	-9.81255	Neu_MT
Rcor1	0.000872325	0.0142274	1.79019	0.0734403	0.222481	-8.4175	Neu_MT
Rel	-0.00161294	0.0452747	-2.7314	0.00631308	0.0385361	-6.29021	Neu_MT
Rela	-0.00103469	0.0328718	-1.94327	0.0520003	0.16929	-8.1318	Neu_MT
Relb	-0.00086287	0.0489412	-1.21697	0.223633	0.442733	-9.27931	Neu_MT
Rest	-0.00239229	0.0432799	-1.76019	0.078394	0.229695	-8.47076	Neu_MT
Rfx2	-0.00169221	0.00552804	-1.73811	0.0822095	0.236151	-8.50937	Neu_MT
Rfx5	0.00118944	0.0164452	2.87742	0.00401437	0.026138	-5.88088	Neu_MT
Rfx7	-0.000273812	0.0022213	-0.393432	0.694006	0.810134	-9.94241	Neu_MT
Rfxank	0.000725948	0.000579221	1.3576	0.174609	0.406035	-9.09829	Neu_MT
Rfxap	-3.64965e-05	0.00274861	-0.0365052	0.97088	0.980924	-10.0191	Neu_MT
Rreb1	0.00170001	0.0531671	1.3048	0.191977	0.42571	-9.16856	Neu_MT
Runx1	0.00324509	0.0489902	2.22032	0.0264101	0.10457	-7.55516	Neu_MT
Runx3	-0.00159724	0.0554519	-0.999053	0.317783	0.517281	-9.52075	Neu_MT
Rxra	-0.000408744	0.0075006	-1.13326	0.257119	0.467925	-9.37766	Neu_MT
Rxrb	0.00246613	0.0340105	1.91005	0.056144	0.180771	-8.1958	Neu_MT
Sap30	0.000958219	0.0333196	1.221	0.222103	0.442733	-9.27439	Neu_MT
Setdb1	0.000411063	0.0036568	0.471612	0.63721	0.771498	-9.9086	Neu_MT
Sin3a	0.00040096	0.0136301	1.22945	0.218919	0.442368	-9.26404	Neu_MT
Sirt6	-0.000356237	0.00110585	-0.851423	0.394546	0.564085	-9.65734	Neu_MT
Smarca4	0.000385368	0.0116566	1.46265	0.143582	0.35957	-8.95017	Neu_MT
Smarcc1	-0.0013314	0.0029526	-2.61283	0.00898731	0.0454014	-6.6069	Neu_MT
Snai1	-0.000770722	0.00327385	-1.19987	0.230205	0.446689	-9.29996	Neu_MT
Sox7	0.00336584	0.0105035	2.2871	0.0222021	0.0970927	-7.40469	Neu_MT
Sp1	0.00138556	0.0210378	3.84716	0.000119928	0.00195217	-2.6224	Neu_MT
Sp2	0.000301392	0.0252432	0.826343	0.408621	0.567421	-9.67838	Neu_MT
Sp3	0.00203175	0.0376346	2.97486	0.00293528	0.0195463	-5.59588	Neu_MT
Sp4	0.000341666	0.0310059	0.546557	0.58469	0.738423	-9.87044	Neu_MT
Spi1	0.00278239	0.0570726	3.3089	0.000938557	0.00916658	-4.54693	Neu_MT
Srebf1	0.000377804	0.00599215	1.31318	0.189139	0.42571	-9.1576	Neu_MT
Srebf2	-0.00140853	0.0482353	-3.25226	0.00114712	0.00951641	-4.73263	Neu_MT
Srf	0.000666653	0.0223912	1.96249	0.0497216	0.164257	-8.09427	Neu_MT
Stat1	6.86242e-05	0.0473911	0.165947	0.8682	0.915046	-10.006	Neu_MT
Stat2	-0.0019306	0.0381122	-3.0375	0.00238907	0.0170882	-5.40766	Neu_MT
Stat3	0.0034873	0.0557165	4.0525	5.08955e-05	0.000881498	-1.81202	Neu_MT
Stat5a	-0.000194284	0.00864478	-0.748072	0.454427	0.610943	-9.74	Neu_MT
Stat6	0.00406067	0.0293651	3.35868	0.000784856	0.00792975	-4.38107	Neu_MT
Stub1	0.000245736	0.00133449	0.431401	0.666182	0.793461	-9.92675	Neu_MT
Supt20	0.000505212	0.0114549	1.21274	0.225245	0.442931	-9.28444	Neu_MT
Suz12	-0.000864218	0.0181876	-1.29498	0.195343	0.42713	-9.18132	Neu_MT
Taf1	4.33713e-06	0.0217782	0.0100155	0.992009	0.995406	-10.0198	Neu_MT
Taf7	-0.000362897	0.00444874	-0.465315	0.641712	0.773751	-9.91155	Neu_MT
Tbl1xr1	0.00558713	0.0409452	6.15873	7.49602e-10	7.32112e-08	8.92501	Neu_MT
Tbp	-0.000535411	0.000530957	-1.34221	0.179547	0.41423	-9.11906	Neu_MT
Tbpl1	0.000158536	0.000567594	0.525963	0.598921	0.746739	-9.88149	Neu_MT
Tbx2	-0.000486887	0.00088487	-1.74633	0.0807721	0.234319	-8.49506	Neu_MT
Tbx3	-0.00148707	0.00162914	-1.72913	0.0838032	0.238392	-8.52493	Neu_MT
Tcf12	0.000280186	0.00262673	0.542598	0.587414	0.738679	-9.8726	Neu_MT
Tcf21	3.03909e-05	0.00159223	0.0302045	0.975904	0.982612	-10.0194	Neu_MT
Tcf3	0.00105319	0.0110099	2.71094	0.00671604	0.039356	-6.34587	Neu_MT
Tcf4	-3.67987e-05	0.000715464	-0.0847749	0.932441	0.94863	-10.0162	Neu_MT
Tcf7l2	0.00103866	0.0127182	1.03616	0.300144	0.502526	-9.483	Neu_MT
Tead1	0.00119456	0.0212847	3.02576	0.00248376	0.0173272	-5.44324	Neu_MT
Tef	-0.000490064	0.00169673	-1.63521	0.102024	0.274248	-8.68291	Neu_MT
Tfdp1	-0.00135003	0.0357751	-2.23532	0.0254088	0.1034	-7.52174	Neu_MT
Tfe3	0.00537665	0.0956665	1.96883	0.0489888	0.164257	-8.08181	Neu_MT
Tfeb	-0.000354769	0.0444131	-0.633775	0.526236	0.691422	-9.81897	Neu_MT
Tgif1	-0.00551326	0.089195	-2.99778	0.0027234	0.0185571	-5.52746	Neu_MT
Thap1	-0.000410245	0.00823378	-1.72329	0.0848542	0.23906	-8.53502	Neu_MT
Thap11	-0.000307128	0.00584415	-1.3011	0.19324	0.42571	-9.17338	Neu_MT
Thra	0.000247072	0.000533866	1.14452	0.252424	0.462963	-9.36485	Neu_MT
Trim28	-0.000384055	0.000869195	-1.12587	0.260237	0.470676	-9.38602	Neu_MT
Trp53	-0.000112345	0.0105974	-0.275695	0.782785	0.868773	-9.9818	Neu_MT
Trps1	0.00266843	0.261604	0.322081	0.747395	0.841863	-9.96794	Neu_MT
Ubtf	-0.000286879	0.0164279	-0.774472	0.438663	0.600599	-9.7199	Neu_MT
Usf1	-0.000683205	0.012081	-1.98105	0.0476011	0.16319	-8.05767	Neu_MT
Usf2	0.000805308	0.0189851	2.62992	0.00854801	0.0447244	-6.56212	Neu_MT
Xbp1	0.000645433	0.0154412	0.909783	0.36295	0.560171	-9.60595	Neu_MT
Xrcc4	0.000698143	0.0163891	2.03728	0.041637	0.150753	-7.94472	Neu_MT
Yy1	-0.000137601	0.0263356	-0.591185	0.554404	0.712458	-9.84505	Neu_MT
Zbtb17	-0.000199482	0.000523677	-0.778032	0.436561	0.600528	-9.71714	Neu_MT
Zbtb2	-0.00287306	0.128612	-1.58285	0.113475	0.299532	-8.76715	Neu_MT
Zbtb33	-0.000255812	0.00706293	-1.2049	0.228259	0.445865	-9.29392	Neu_MT
Zbtb38	-0.000459744	0.000542207	-1.10413	0.269551	0.475773	-9.41025	Neu_MT
Zbtb43	-0.00247105	0.00392863	-1.39143	0.164113	0.387783	-9.05179	Neu_MT
Zbtb7a	-0.00038073	0.0177561	-0.86682	0.386053	0.564085	-9.64412	Neu_MT
Zeb1	0.00368755	0.0424157	5.12321	3.03622e-07	1.27087e-05	3.09435	Neu_MT
Zfp110	0.000613924	0.0223043	1.96101	0.0498939	0.164257	-8.09717	Neu_MT
Zfp143	0.00148412	0.0263637	3.79058	0.000150811	0.00220938	-2.8383	Neu_MT
Zfp263	-0.00777133	0.0715159	-2.79926	0.00512773	0.0319665	-6.10263	Neu_MT
Zfp335	-0.000179992	0.000280539	-0.515711	0.606063	0.749268	-9.88683	Neu_MT
Zfp341	-0.000528998	0.00420681	-0.4208	0.673907	0.796188	-9.93127	Neu_MT
Zfp35	-0.000722923	0.00071691	-1.17846	0.238631	0.45109	-9.32543	Neu_MT
Zfp398	-5.62104e-05	0.00204946	-0.089269	0.928869	0.948288	-10.0158	Neu_MT
Zfp426	0.00081624	0.00200876	1.26904	0.204443	0.428282	-9.21458	Neu_MT
Zfp445	-0.000710881	0.000704968	-1.00622	0.314325	0.51608	-9.51357	Neu_MT
Zfp467	-0.000246103	0.000650113	-0.691898	0.489011	0.651274	-9.78044	Neu_MT
Zfp513	-0.000143413	0.00123582	-0.224175	0.822624	0.887675	-9.99468	Neu_MT
Zfp523	-0.00172393	0.0266103	-3.2856	0.00101968	0.00947159	-4.6237	Neu_MT
Zfp595	-0.00108967	0.0214573	-2.3396	0.0193157	0.0857498	-7.28327	Neu_MT
Zfp597	0.000502614	0.0121864	1.42351	0.154605	0.375968	-9.00663	Neu_MT
Zfp62	-0.000751167	0.0014243	-1.21719	0.22355	0.442733	-9.27904	Neu_MT
Zfp64	-0.000539577	0.000580108	-0.857539	0.391159	0.564085	-9.65212	Neu_MT
Zfp687	-0.000746809	0.0470015	-1.06218	0.288169	0.487945	-9.45569	Neu_MT
Zfp729a	-0.00053457	0.0155377	-1.26776	0.204901	0.428282	-9.21621	Neu_MT
Zfp729b	0.000474744	0.0289569	1.26034	0.207564	0.428282	-9.22559	Neu_MT
Zfp869	-0.00010221	0.00203037	-0.202785	0.839305	0.891002	-9.99925	Neu_MT
Zfp950	-0.00150972	0.00454347	-0.75072	0.452831	0.610943	-9.73801	Neu_MT
Zfp958	-0.000139527	0.00637786	-0.365534	0.714717	0.818523	-9.953	Neu_MT
Zfp963	-0.000118179	0.00161534	-0.216398	0.82868	0.887675	-9.99639	Neu_MT
Zfp971	-0.000437642	0.000434001	-1.43269	0.151963	0.374162	-8.99352	Neu_MT
Zfx	0.00309432	0.0255771	3.4955	0.000474368	0.00579125	-3.91249	Neu_MT
Zkscan14	-0.000623361	0.00107437	-0.849022	0.395881	0.564085	-9.65938	Neu_MT
Zmiz1	0.000679956	0.0424205	1.27912	0.200873	0.428282	-9.20175	Neu_MT
Zxdc	0.000119421	0.00261608	0.122211	0.902734	0.941285	-10.0123	Neu_MT

## Sheet: Supplementary Table S3
Supplementary Table S3: Shared differentially expressed genes (DEGs) across different T cell subsets at day 1 and day 7
gene	frequency	celltype	regulation	time
Gm10076	6	Cd4T_Ccr7,Cd4T_Cd40lg,Cd8T_Ccr7,Cd8T_Ccl5,Cd8T_Mki67,GDT_Trdc	Up in FLASH	Day_7
Tmsb4x	2	Cd4T_Ccr7,Cd8T_Ccr7	Up in FLASH	Day_7
Rpl37	1	Cd4T_Ccr7	Up in FLASH	Day_7
Cd52	2	Cd4T_Ccr7,Cd8T_Ccr7	Up in FLASH	Day_7
Themis	2	Cd4T_Ccr7,Cd8T_Mki67	Up in FLASH	Day_7
Rpl35	1	Cd4T_Ccr7	Up in FLASH	Day_7
Rpl39	1	Cd4T_Ccr7	Up in FLASH	Day_7
Skap1	4	Cd4T_Ccr7,Cd4T_Cd40lg,Cd8T_Ccr7,Cd8T_Ccl5	Up in FLASH	Day_7
Slc15a2	3	Cd4T_Ccr7,Cd8T_Ccr7,Cd8T_Ccl5	Up in FLASH	Day_7
Sntb1	3	Cd4T_Ccr7,Cd8T_Ccl5,Cd8T_Mki67	Up in FLASH	Day_7
Scgb1a1	5	Cd4T_Cd40lg,Cd8T_Ccr7,Cd8T_Ccl5,Cd8T_Mki67,NKT_Klre1	Up in FLASH	Day_7
Sftpc	5	Cd4T_Cd40lg,Cd8T_Ccr7,Cd8T_Ccl5,Cd8T_Mki67,NKT_Klre1	Up in FLASH	Day_7
Gm47283	3	Cd4T_Cd40lg,Cd8T_Mki67,GDT_Trdc	Up in FLASH	Day_7
Mgp	4	Cd4T_Cd40lg,Cd8T_Ccr7,Cd8T_Ccl5,Cd8T_Mki67	Up in FLASH	Day_7
Cxcr6	3	Cd4T_Cd40lg,Cd8T_Ccl5,Cd8T_Mki67	Up in FLASH	Day_7
Ccr2	2	Cd4T_Cd40lg,Cd8T_Ccl5	Up in FLASH	Day_7
Malat1	3	Cd4T_Cd40lg,Cd8T_Ccr7,Cd8T_Mki67	Up in FLASH	Day_7
H2-Q7	1	Cd4T_Cd40lg	Up in FLASH	Day_7
Hspa1a	2	Cd4T_Cd40lg,Cd8T_Ccl5	Up in FLASH	Day_7
Slc9a9	4	Cd4T_Cd40lg,Cd8T_Ccr7,Cd8T_Ccl5,Cd8T_Mki67	Up in FLASH	Day_7
Hcst	1	Cd4T_Cd40lg	Up in FLASH	Day_7
Atf3	4	Cd4T_Cd40lg,Cd8T_Ccr7,Cd8T_Ccl5,Cd8T_Mki67	Up in FLASH	Day_7
Inmt	1	Cd4T_Cd40lg	Up in FLASH	Day_7
Jun	2	Cd4T_Cd40lg,Cd8T_Mki67	Up in FLASH	Day_7
Slco3a1	3	Cd4T_Cd40lg,Cd8T_Ccl5,Cd8T_Mki67	Up in FLASH	Day_7
Dock2	2	Cd4T_Cd40lg,Cd8T_Mki67	Up in FLASH	Day_7
Hbb-bs	3	Cd4T_Cd40lg,Cd8T_Ccr7,Cd8T_Mki67	Up in FLASH	Day_7
Arl15	2	Cd4T_Cd40lg,Cd8T_Mki67	Up in FLASH	Day_7
Il12rb2	3	Cd4T_Cd40lg,Cd8T_Ccl5,Cd8T_Mki67	Up in FLASH	Day_7
Atp8b4	2	Cd4T_Cd40lg,Cd8T_Ccr7	Up in FLASH	Day_7
Maml2	2	Cd4T_Cd40lg,Cd8T_Mki67	Up in FLASH	Day_7
AU020206	2	Cd4T_Cd40lg,Cd8T_Mki67	Up in FLASH	Day_7
Ifitm3	2	Cd4T_Cd40lg,Cd8T_Mki67	Up in FLASH	Day_7
Fosb	1	Cd4T_Cd40lg	Up in FLASH	Day_7
Gsn	4	Cd4T_Cd40lg,Cd8T_Ccr7,Cd8T_Ccl5,Cd8T_Mki67	Up in FLASH	Day_7
Il2rg	1	Cd4T_Cd40lg	Up in FLASH	Day_7
Ndufa3	2	Cd4T_Cd40lg,Cd8T_Ccl5	Up in FLASH	Day_7
Uba52	2	Cd8T_Ccr7,Cd8T_Ccl5	Up in FLASH	Day_7
mt-Nd3	2	Cd8T_Ccr7,Cd8T_Ccl5	Up in FLASH	Day_7
Sidt1	3	Cd8T_Ccr7,Cd8T_Ccl5,Cd8T_Mki67	Up in FLASH	Day_7
Aff3	2	Cd8T_Ccr7,Cd8T_Ccl5	Up in FLASH	Day_7
Foxp1	1	Cd8T_Ccr7	Up in FLASH	Day_7
Bcl2	1	Cd8T_Ccr7	Up in FLASH	Day_7
Limd2	1	Cd8T_Ccr7	Up in FLASH	Day_7
Sell	1	Cd8T_Ccr7	Up in FLASH	Day_7
mt-Nd2	2	Cd8T_Ccr7,Cd8T_Ccl5	Up in FLASH	Day_7
Sgk1	1	Cd8T_Ccr7	Up in FLASH	Day_7
Rflnb	1	Cd8T_Ccr7	Up in FLASH	Day_7
Ms4a4c	1	Cd8T_Ccr7	Up in FLASH	Day_7
Ighm	1	Cd8T_Ccr7	Up in FLASH	Day_7
Gm2682	2	Cd8T_Ccr7,Cd8T_Mki67	Up in FLASH	Day_7
Crlf3	1	Cd8T_Ccr7	Up in FLASH	Day_7
mt-Nd1	1	Cd8T_Ccr7	Up in FLASH	Day_7
Epsti1	1	Cd8T_Ccr7	Up in FLASH	Day_7
Il7r	2	Cd8T_Ccr7,Cd8T_Ccl5	Up in FLASH	Day_7
Lyst	2	Cd8T_Ccr7,Cd8T_Ccl5	Up in FLASH	Day_7
Ifngas1	1	Cd8T_Ccr7	Up in FLASH	Day_7
Smc4	2	Cd8T_Ccr7,Cd8T_Mki67	Up in FLASH	Day_7
Zbtb20	1	Cd8T_Ccr7	Up in FLASH	Day_7
Klrd1	1	Cd8T_Ccr7	Up in FLASH	Day_7
Gm42722	1	Cd8T_Ccr7	Up in FLASH	Day_7
Tmsb10	1	Cd8T_Ccl5	Up in FLASH	Day_7
Serf2	1	Cd8T_Ccl5	Up in FLASH	Day_7
Cd8b1	1	Cd8T_Ccl5	Up in FLASH	Day_7
mt-Cytb	1	Cd8T_Ccl5	Up in FLASH	Day_7
Sh3bgrl3	1	Cd8T_Ccl5	Up in FLASH	Day_7
Ltb	2	Cd8T_Ccl5,Cd8T_Mki67	Up in FLASH	Day_7
Gnas	1	Cd8T_Ccl5	Up in FLASH	Day_7
Trbc2	1	Cd8T_Ccl5	Up in FLASH	Day_7
Atp5md	1	Cd8T_Ccl5	Up in FLASH	Day_7
Lgals1	1	Cd8T_Ccl5	Up in FLASH	Day_7
S100a10	1	Cd8T_Ccl5	Up in FLASH	Day_7
Ms4a6b	1	Cd8T_Ccl5	Up in FLASH	Day_7
Txk	1	Cd8T_Ccl5	Up in FLASH	Day_7
Fyb	2	Cd8T_Ccl5,Cd8T_Mki67	Up in FLASH	Day_7
Actb	1	Cd8T_Ccl5	Up in FLASH	Day_7
Krtcap2	1	Cd8T_Ccl5	Up in FLASH	Day_7
Ndufb1-ps	1	Cd8T_Ccl5	Up in FLASH	Day_7
Cd8a	1	Cd8T_Ccl5	Up in FLASH	Day_7
Bin2	1	Cd8T_Ccl5	Up in FLASH	Day_7
Il18r1	2	Cd8T_Ccl5,Cd8T_Mki67	Up in FLASH	Day_7
Gabarapl2	1	Cd8T_Ccl5	Up in FLASH	Day_7
Fos	2	Cd8T_Ccl5,Cd8T_Mki67	Up in FLASH	Day_7
Hmgb2	1	Cd8T_Ccl5	Up in FLASH	Day_7
Cd226	2	Cd8T_Ccl5,Cd8T_Mki67	Up in FLASH	Day_7
St3gal6	1	Cd8T_Ccl5	Up in FLASH	Day_7
Ptpn6	1	Cd8T_Ccl5	Up in FLASH	Day_7
Ifi27	1	Cd8T_Ccl5	Up in FLASH	Day_7
Apbb1ip	1	Cd8T_Ccl5	Up in FLASH	Day_7
Rnf138	1	Cd8T_Ccl5	Up in FLASH	Day_7
Tcf7	1	Cd8T_Ccl5	Up in FLASH	Day_7
Nebl	2	Cd8T_Ccl5,Cd8T_Mki67	Up in FLASH	Day_7
As3mt	1	Cd8T_Ccl5	Up in FLASH	Day_7
Hsp90b1	1	Cd8T_Ccl5	Up in FLASH	Day_7
Rptor	1	Cd8T_Ccl5	Up in FLASH	Day_7
Mctp2	1	Cd8T_Ccl5	Up in FLASH	Day_7
Asap1	1	Cd8T_Ccl5	Up in FLASH	Day_7
Satb1	1	Cd8T_Ccl5	Up in FLASH	Day_7
Cmah	1	Cd8T_Ccl5	Up in FLASH	Day_7
Tnfaip8	2	Cd8T_Ccl5,Cd8T_Mki67	Up in FLASH	Day_7
Odc1	2	Cd8T_Ccl5,Cd8T_Mki67	Up in FLASH	Day_7
Zhx2	1	Cd8T_Ccl5	Up in FLASH	Day_7
Itgb1	2	Cd8T_Ccl5,Cd8T_Mki67	Up in FLASH	Day_7
Top2a	1	Cd8T_Mki67	Up in FLASH	Day_7
Hist1h2ap	1	Cd8T_Mki67	Up in FLASH	Day_7
Nusap1	1	Cd8T_Mki67	Up in FLASH	Day_7
Hba-a2	1	Cd8T_Mki67	Up in FLASH	Day_7
Prc1	1	Cd8T_Mki67	Up in FLASH	Day_7
Kif11	1	Cd8T_Mki67	Up in FLASH	Day_7
Hba-a1	1	Cd8T_Mki67	Up in FLASH	Day_7
Ezh2	1	Cd8T_Mki67	Up in FLASH	Day_7
Klf2	1	Cd8T_Mki67	Up in FLASH	Day_7
Slfn2	1	Cd8T_Mki67	Up in FLASH	Day_7
Ifi203	1	Cd8T_Mki67	Up in FLASH	Day_7
Rora	1	Cd8T_Mki67	Up in FLASH	Day_7
Hmmr	1	Cd8T_Mki67	Up in FLASH	Day_7
Arl4c	1	Cd8T_Mki67	Up in FLASH	Day_7
Mki67	1	Cd8T_Mki67	Up in FLASH	Day_7
Phf21a	1	Cd8T_Mki67	Up in FLASH	Day_7
Rasgrp1	1	Cd8T_Mki67	Up in FLASH	Day_7
Cdkn2d	1	Cd8T_Mki67	Up in FLASH	Day_7
Trim59	1	Cd8T_Mki67	Up in FLASH	Day_7
Camk1d	1	Cd8T_Mki67	Up in FLASH	Day_7
H2afx	1	Cd8T_Mki67	Up in FLASH	Day_7
Spc25	1	Cd8T_Mki67	Up in FLASH	Day_7
Itga1	1	Cd8T_Mki67	Up in FLASH	Day_7
Cdc25b	1	Cd8T_Mki67	Up in FLASH	Day_7
Tpx2	1	Cd8T_Mki67	Up in FLASH	Day_7
Arl6ip1	1	Cd8T_Mki67	Up in FLASH	Day_7
H1f0	1	Cd8T_Mki67	Up in FLASH	Day_7
Inpp4b	1	Cd8T_Mki67	Up in FLASH	Day_7
Txnip	1	Cd8T_Mki67	Up in FLASH	Day_7
Rrm2	1	Cd8T_Mki67	Up in FLASH	Day_7
Neb	2	Cd4T_Ccr7,Cd8T_Ccr7	Up in CONV	Day_7
Retnlg	7	Cd4T_Ccr7,Cd4T_Ctla4,Cd4T_Cd40lg,Cd8T_Ccr7,Cd8T_Ccl5,Cd8T_Mki67,NKT_Klre1	Up in CONV	Day_7
S100a9	8	Cd4T_Ccr7,Cd4T_Ctla4,Cd4T_Cd40lg,Cd8T_Ccr7,Cd8T_Ccl5,Cd8T_Mki67,GDT_Trdc,NKT_Klre1	Up in CONV	Day_7
S100a8	7	Cd4T_Ccr7,Cd4T_Ctla4,Cd4T_Cd40lg,Cd8T_Ccr7,Cd8T_Ccl5,Cd8T_Mki67,GDT_Trdc	Up in CONV	Day_7
Trnp1	2	Cd4T_Ccr7,Cd8T_Ccr7	Up in CONV	Day_7
4932438A13Rik	1	Cd4T_Ccr7	Up in CONV	Day_7
Wfdc17	3	Cd4T_Ccr7,Cd4T_Cd40lg,Cd8T_Ccr7	Up in CONV	Day_7
Ubc	1	Cd4T_Ccr7	Up in CONV	Day_7
Chil3	4	Cd4T_Cd40lg,Cd8T_Ccr7,Cd8T_Ccl5,Cd8T_Mki67	Up in CONV	Day_7
Gm2000	3	Cd4T_Cd40lg,Cd8T_Ccr7,Cd8T_Mki67	Up in CONV	Day_7
Rps6	2	Cd4T_Cd40lg,Cd8T_Mki67	Up in CONV	Day_7
Rbm3	4	Cd4T_Cd40lg,Cd8T_Ccr7,Cd8T_Ccl5,Cd8T_Mki67	Up in CONV	Day_7
Rps2	2	Cd4T_Cd40lg,Cd8T_Mki67	Up in CONV	Day_7
Rplp1	2	Cd4T_Cd40lg,Cd8T_Mki67	Up in CONV	Day_7
Izumo1r	1	Cd4T_Cd40lg	Up in CONV	Day_7
Gm45716	1	Cd4T_Cd40lg	Up in CONV	Day_7
Cxcr4	3	Cd4T_Cd40lg,Cd8T_Ccl5,Cd8T_Mki67	Up in CONV	Day_7
Pdcd1	3	Cd4T_Cd40lg,Cd8T_Ccl5,Cd8T_Mki67	Up in CONV	Day_7
Eef1b2	2	Cd4T_Cd40lg,Cd8T_Mki67	Up in CONV	Day_7
Btla	1	Cd4T_Cd40lg	Up in CONV	Day_7
Socs3	1	Cd4T_Cd40lg	Up in CONV	Day_7
Ramp3	1	Cd4T_Cd40lg	Up in CONV	Day_7
Ddit4	3	Cd4T_Cd40lg,Cd8T_Ccl5,Cd8T_Mki67	Up in CONV	Day_7
Tox	1	Cd4T_Cd40lg	Up in CONV	Day_7
Ubl3	1	Cd4T_Cd40lg	Up in CONV	Day_7
Dusp2	3	Cd4T_Cd40lg,Cd8T_Ccr7,Cd8T_Ccl5	Up in CONV	Day_7
Tubb4b	1	Cd8T_Ccr7	Up in CONV	Day_7
Kcnn4	1	Cd8T_Ccr7	Up in CONV	Day_7
Rab3ip	1	Cd8T_Ccr7	Up in CONV	Day_7
Ctla4	2	Cd8T_Ccr7,Cd8T_Ccl5	Up in CONV	Day_7
Gzmb	3	Cd8T_Ccr7,Cd8T_Ccl5,Cd8T_Mki67	Up in CONV	Day_7
Dynll1	1	Cd8T_Ccr7	Up in CONV	Day_7
Nop56	1	Cd8T_Ccr7	Up in CONV	Day_7
Plaur	1	Cd8T_Ccr7	Up in CONV	Day_7
Rbm47	2	Cd8T_Ccr7,Cd8T_Ccl5	Up in CONV	Day_7
Rab43	2	Cd8T_Ccr7,Cd8T_Ccl5	Up in CONV	Day_7
Ldha	1	Cd8T_Ccr7	Up in CONV	Day_7
Sik3	2	Cd8T_Ccr7,Cd8T_Ccl5	Up in CONV	Day_7
Ly6a	1	Cd8T_Ccr7	Up in CONV	Day_7
Cmip	1	Cd8T_Ccr7	Up in CONV	Day_7
Rgcc	1	Cd8T_Ccr7	Up in CONV	Day_7
Prdx6	1	Cd8T_Ccr7	Up in CONV	Day_7
Pcna	1	Cd8T_Ccr7	Up in CONV	Day_7
Mt1	2	Cd8T_Ccl5,Cd8T_Mki67	Up in CONV	Day_7
Setbp1	2	Cd8T_Ccl5,Cd8T_Mki67	Up in CONV	Day_7
Lgals3	2	Cd8T_Ccl5,Cd8T_Mki67	Up in CONV	Day_7
Mt2	2	Cd8T_Ccl5,Cd8T_Mki67	Up in CONV	Day_7
Il2rb	1	Cd8T_Ccl5	Up in CONV	Day_7
Ttc39b	1	Cd8T_Ccl5	Up in CONV	Day_7
Wdr95	2	Cd8T_Ccl5,Cd8T_Mki67	Up in CONV	Day_7
Fkbp5	1	Cd8T_Ccl5	Up in CONV	Day_7
Lag3	1	Cd8T_Ccl5	Up in CONV	Day_7
Rgs16	2	Cd8T_Ccl5,Cd8T_Mki67	Up in CONV	Day_7
Runx3	2	Cd8T_Ccl5,Cd8T_Mki67	Up in CONV	Day_7
Ptprj	1	Cd8T_Ccl5	Up in CONV	Day_7
Rgs1	1	Cd8T_Ccl5	Up in CONV	Day_7
Lztfl1	1	Cd8T_Ccl5	Up in CONV	Day_7
Klrb1c	1	Cd8T_Ccl5	Up in CONV	Day_7
Mxd1	1	Cd8T_Ccl5	Up in CONV	Day_7
Cblb	1	Cd8T_Ccl5	Up in CONV	Day_7
Mllt3	1	Cd8T_Ccl5	Up in CONV	Day_7
Snx9	1	Cd8T_Ccl5	Up in CONV	Day_7
Gzma	2	Cd8T_Ccl5,Cd8T_Mki67	Up in CONV	Day_7
Maf	1	Cd8T_Ccl5	Up in CONV	Day_7
1700017B05Rik	1	Cd8T_Ccl5	Up in CONV	Day_7
Nr4a2	2	Cd8T_Ccl5,Cd8T_Mki67	Up in CONV	Day_7
Serpinb6b	2	Cd8T_Ccl5,Cd8T_Mki67	Up in CONV	Day_7
AI506816	1	Cd8T_Ccl5	Up in CONV	Day_7
Galnt2	1	Cd8T_Ccl5	Up in CONV	Day_7
Havcr2	2	Cd8T_Ccl5,Cd8T_Mki67	Up in CONV	Day_7
Ctla2b	2	Cd8T_Ccl5,Cd8T_Mki67	Up in CONV	Day_7
Sult2b1	1	Cd8T_Ccl5	Up in CONV	Day_7
Tsc22d3	1	Cd8T_Ccl5	Up in CONV	Day_7
Baz1a	1	Cd8T_Ccl5	Up in CONV	Day_7
AY036118	1	Cd8T_Ccl5	Up in CONV	Day_7
Prkch	1	Cd8T_Ccl5	Up in CONV	Day_7
Trps1	1	Cd8T_Ccl5	Up in CONV	Day_7
Aopep	1	Cd8T_Ccl5	Up in CONV	Day_7
Peli1	1	Cd8T_Ccl5	Up in CONV	Day_7
Itgb3	1	Cd8T_Ccl5	Up in CONV	Day_7
Stat3	2	Cd8T_Ccl5,Cd8T_Mki67	Up in CONV	Day_7
Fam107b	1	Cd8T_Ccl5	Up in CONV	Day_7
Litaf	1	Cd8T_Ccl5	Up in CONV	Day_7
Irak2	1	Cd8T_Ccl5	Up in CONV	Day_7
Ccnd3	1	Cd8T_Ccl5	Up in CONV	Day_7
Ctla2a	2	Cd8T_Ccl5,Cd8T_Mki67	Up in CONV	Day_7
Dusp5	1	Cd8T_Ccl5	Up in CONV	Day_7
Serpinb9	2	Cd8T_Ccl5,Cd8T_Mki67	Up in CONV	Day_7
Ncoa2	1	Cd8T_Ccl5	Up in CONV	Day_7
Hip1	1	Cd8T_Ccl5	Up in CONV	Day_7
Alcam	1	Cd8T_Ccl5	Up in CONV	Day_7
Mapkapk3	1	Cd8T_Ccl5	Up in CONV	Day_7
Plcl1	1	Cd8T_Ccl5	Up in CONV	Day_7
Hip1r	1	Cd8T_Ccl5	Up in CONV	Day_7
Hivep2	1	Cd8T_Ccl5	Up in CONV	Day_7
Plekha2	1	Cd8T_Ccl5	Up in CONV	Day_7
Gtdc1	1	Cd8T_Ccl5	Up in CONV	Day_7
Zswim6	1	Cd8T_Ccl5	Up in CONV	Day_7
Vim	2	Cd8T_Ccl5,Cd8T_Mki67	Up in CONV	Day_7
Bcl2l11	1	Cd8T_Ccl5	Up in CONV	Day_7
Pitpnc1	1	Cd8T_Ccl5	Up in CONV	Day_7
Arap2	1	Cd8T_Ccl5	Up in CONV	Day_7
Fosl2	1	Cd8T_Ccl5	Up in CONV	Day_7
Rgs2	1	Cd8T_Ccl5	Up in CONV	Day_7
Anxa2	1	Cd8T_Ccl5	Up in CONV	Day_7
Tgfb1	1	Cd8T_Ccl5	Up in CONV	Day_7
Abr	1	Cd8T_Ccl5	Up in CONV	Day_7
Smurf2	1	Cd8T_Ccl5	Up in CONV	Day_7
Pde2a	1	Cd8T_Ccl5	Up in CONV	Day_7
Airn	1	Cd8T_Ccl5	Up in CONV	Day_7
Vps54	1	Cd8T_Ccl5	Up in CONV	Day_7
Tmem163	1	Cd8T_Ccl5	Up in CONV	Day_7
Phlpp1	1	Cd8T_Ccl5	Up in CONV	Day_7
Runx2	1	Cd8T_Ccl5	Up in CONV	Day_7
Entpd1	1	Cd8T_Ccl5	Up in CONV	Day_7
Ubash3b	1	Cd8T_Ccl5	Up in CONV	Day_7
Rps18	1	Cd8T_Mki67	Up in CONV	Day_7
Rpl32	1	Cd8T_Mki67	Up in CONV	Day_7
Rpl8	1	Cd8T_Mki67	Up in CONV	Day_7
Rpl41	1	Cd8T_Mki67	Up in CONV	Day_7
Rpl10a	1	Cd8T_Mki67	Up in CONV	Day_7
Rpl7a	1	Cd8T_Mki67	Up in CONV	Day_7
Rpl14	1	Cd8T_Mki67	Up in CONV	Day_7
Chchd10	1	Cd8T_Mki67	Up in CONV	Day_7
Gzmk	1	Cd8T_Mki67	Up in CONV	Day_7
Npm1	1	Cd8T_Mki67	Up in CONV	Day_7
Tnfrsf9	1	Cd8T_Mki67	Up in CONV	Day_7
Ccl5	1	Cd8T_Mki67	Up in CONV	Day_7
S100a6	1	Cd8T_Mki67	Up in CONV	Day_7
Hbb-bs	1	Cd4T_Ccr7	Up in FLASH	Day_1
Rbm39	2	Cd4T_Ccr7,Cd8T_Ccr7	Up in FLASH	Day_1
Hba-a2	1	Cd4T_Ccr7	Up in FLASH	Day_1
Hba-a1	1	Cd4T_Ccr7	Up in FLASH	Day_1
Gimap6	1	Cd4T_Ccr7	Up in FLASH	Day_1
1700029H14Rik	1	Cd4T_Ccr7	Up in FLASH	Day_1
Srsf5	1	Cd4T_Ccr7	Up in FLASH	Day_1
Scgb1a1	1	Cd4T_Ccr7	Up in FLASH	Day_1
Gm10076	1	Cd4T_Ccr7	Up in FLASH	Day_1
Hmgb2	1	Cd4T_Ccr7	Up in FLASH	Day_1
Oga	1	Cd4T_Ccr7	Up in FLASH	Day_1
Rlim	1	Cd8T_Ccr7	Up in FLASH	Day_1
Hbb-bs	5	Cd4T_Ctla4,Cd4T_Cd40lg,Cd8T_Ccr7,Cd8T_Ccl5,Cd8T_Mki67	Up in CONV	Day_1
Tmsb4x	2	Cd4T_Ccr7,Cd8T_Ccr7	Up in CONV	Day_1
Gm26740	1	Cd4T_Ccr7	Up in CONV	Day_1
Gramd3	1	Cd4T_Ccr7	Up in CONV	Day_1
Hba-a2	1	Cd8T_Ccr7	Up in CONV	Day_1
Ms4a4b	2	Cd4T_Ccr7,Cd8T_Ccr7	Up in CONV	Day_1
Hba-a1	1	Cd8T_Ccr7	Up in CONV	Day_1
Crlf3	1	Cd4T_Ccr7	Up in CONV	Day_1
Coro1a	1	Cd4T_Ccr7	Up in CONV	Day_1
Cdk2ap2	1	Cd4T_Ccr7	Up in CONV	Day_1
Ssh2	2	Cd4T_Ccr7,Cd8T_Ccr7	Up in CONV	Day_1
Il21r	2	Cd4T_Ccr7,Cd8T_Ccr7	Up in CONV	Day_1
P2ry10	1	Cd4T_Ccr7	Up in CONV	Day_1
Slc15a2	1	Cd4T_Ccr7	Up in CONV	Day_1
Crem	2	Cd4T_Ccr7,Cd8T_Ccr7	Up in CONV	Day_1
Btg2	1	Cd4T_Ccr7	Up in CONV	Day_1
Ctnnb1	1	Cd4T_Ccr7	Up in CONV	Day_1
Actg1	1	Cd4T_Ccr7	Up in CONV	Day_1
Synj2bp	1	Cd4T_Ccr7	Up in CONV	Day_1
Ms4a6b	1	Cd4T_Ccr7	Up in CONV	Day_1
Gimap3	1	Cd4T_Ccr7	Up in CONV	Day_1
Psme2	1	Cd4T_Ccr7	Up in CONV	Day_1
Psmb8	1	Cd4T_Ccr7	Up in CONV	Day_1
Rnaseh2c	1	Cd4T_Ccr7	Up in CONV	Day_1
Actb	1	Cd4T_Ccr7	Up in CONV	Day_1
Grap2	1	Cd4T_Ccr7	Up in CONV	Day_1
Irgm2	1	Cd4T_Ccr7	Up in CONV	Day_1
Skap1	2	Cd4T_Ccr7,Cd8T_Ccr7	Up in CONV	Day_1
Ucp2	1	Cd4T_Ccr7	Up in CONV	Day_1
Slfn2	1	Cd4T_Cd40lg	Up in CONV	Day_1
Ptpn22	1	Cd8T_Ccr7	Up in CONV	Day_1
Hbb-bt	1	Cd8T_Ccr7	Up in CONV	Day_1
Neat1	1	Cd8T_Ccr7	Up in CONV	Day_1
Gimap8	1	Cd8T_Ccr7	Up in CONV	Day_1
Cd52	1	Cd8T_Ccr7	Up in CONV	Day_1
Selplg	1	Cd8T_Ccr7	Up in CONV	Day_1
Vps37b	1	Cd8T_Ccr7	Up in CONV	Day_1
Gpr132	1	Cd8T_Ccr7	Up in CONV	Day_1
Cd3g	1	Cd8T_Ccr7	Up in CONV	Day_1
Evl	1	Cd8T_Ccr7	Up in CONV	Day_1

## Sheet: Supplementary Table S4
Supplementary Table S4: Enriched TFs in the epithelial gene module 3 identified by the Enrichr web tool
Term	Overlap	P-value	Adjusted P-value	Old P-value	Old Adjusted P-value	Odds Ratio	Combined Score	Genes
CEBPD 21427703 ChIP-Seq 3T3-L1 Mouse	21/1349	1.92278e-09	1.32672e-06	0	0	6.25936	125.622	KDM6B;FLT1;CALCRL;VCAM1;CD93;SEMA3C;EBF1;FN1;EMP1;LDB2;THBS1;CP;CDH5;ZEB1;FMNL2;COL1A2;APBB2;HIVEP2;VIM;PLCB1;PDLIM5
ESR1 22446102 ChIP-Seq UTERUS Mouse	17/1183	3.00685e-07	7.2825e-05	0	0	5.36478	80.564	SEMA3C;PCOLCE2;FN1;LDB2;PTPRD;CDH5;FMNL2;SERTAD2;OGN;KDR;KCNQ5;FLNB;APBB2;TCF4;HIVEP2;VCL;ENG
TAL1 30185409 ChIP-Seq HPC Mouse BoneMarrow Leukemia	23/2154	3.16631e-07	7.2825e-05	0	0	4.26949	63.8952	KDM6B;PLVAP;FLT1;CALCRL;SEMA3C;THBS1;CP;DOCK10;PTPRD;CDH5;KLF7;PTPRB;ZEB1;COL1A2;KDR;ITGA8;S1PR1;KCNQ5;APBB2;HIVEP2;VIM;PLCB1;VCL
ZNF217 24962896 ChIP-Seq MCF-7 Human	17/1289	9.98399e-07	0.000150943	0	0	4.88994	67.5648	MACF1;FLT1;CD93;SEMA3C;HEG1;FN1;EMP1;THBS1;CP;ZEB1;SERTAD2;MGP;FLNB;APBB2;HIVEP2;PLCB1;TMSB10
NR3C1 27076634 ChIP-Seq BEAS2B Human Lung Inflammation	27/3084	1.09379e-06	0.000150943	0	0	3.6352	49.8962	PLVAP;SEMA3C;LDB2;CDH5;KDR;S1PR1;FLNB;HIVEP2;PDLIM5;TMSB10;PRKCG;KDM6B;SPAG9;ARL15;HEG1;EBF1;FN1;EMP1;PTPRD;KLF7;MFAP4;ZEB1;FMNL2;TCF4;PLCB1;MATN4;VCL
RELA 24523406 ChIP-Seq FIBROSARCOMA Human	15/1104	3.43518e-06	0.000395046	0	0	4.89708	61.6124	KDM6B;SPAG9;VCAM1;BGN;LTBP4;FN1;THBS1;DOCK10;CXCL10;COL1A2;APBB2;HIVEP2;VIM;ENG;HSPA1A
BRD4 25478319 ChIP-Seq HGPS Human	19/1770	4.35391e-06	0.000429171	0	0	4.02614	49.7005	MACF1;FLT1;SEMA3C;HEG1;EBF1;LTBP4;EMP1;LDB2;AKAP12;DOCK10;KLF7;PTPRB;COL1A2;SERTAD2;KDR;FLNB;TCF4;PDLIM5;VCL
P53 22387025 ChIP-Seq ESCs Mouse	17/1511	8.58558e-06	0.000740506	0	0	4.11379	47.9891	MACF1;CALCRL;CD93;SEMA3C;FN1;THBS1;SOD3;PREX2;DOCK10;KLF7;FMNL2;KDR;ITGA8;S1PR1;KCNQ5;VIM;PLCB1
POU5F1 18347094 ChIP-ChIP MESCs Mouse	17/1555	1.25286e-05	0.000960527	0	0	3.98656	44.9983	SPAG9;FLT1;SEMA3C;PCOLCE2;HEG1;EBF1;FN1;AKAP12;PTPRD;KLF7;FMNL2;SERTAD2;TCF4;HIVEP2;PDLIM5;TMSB10;HSPA1B
PPARG 20176806 ChIP-Seq 3T3-L1 Mouse	15/1369	4.42963e-05	0.00305644	0	0	3.88325	38.9281	KDM6B;SPAG9;CD93;SEMA3C;ARL15;EBF1;THBS1;AKAP12;CDH5;KLF7;ZEB1;FMNL2;TCF4;PLCB1;ADAMTS9
MYB 21317192 ChIP-Seq ERMYB Mouse	11/767	5.11826e-05	0.00321054	0	0	4.89502	48.3633	KLF7;VCAM1;CD93;SEMA3C;SERTAD2;RHOJ;EMP1;TCF4;TMSB10;THBS1;VCL
PPARG 20176806 ChIP-Seq MACROPHAGES Mouse	13/1083	6.22596e-05	0.00357993	0	0	4.16663	40.3504	SPAG9;CALCRL;ARL15;EMP1;THBS1;LYVE1;AKAP12;DOCK10;KLF7;FMNL2;KCNQ5;HIVEP2;VIM
SUZ12 20075857 ChIP-Seq MESCs Mouse	26/3611	6.96952e-05	0.00369921	0	0	2.82275	27.0176	MACF1;PLVAP;FLT1;SEMA3C;PCOLCE2;THBS1;PREX2;DOCK10;KDR;S1PR1;APBB2;HIVEP2;HEG1;EBF1;SOD3;KLF7;PTPRB;ZEB1;FMNL2;RHOJ;ITGA8;KCNQ5;PLCB1;MATN4;HSPA1B;HSPA1A
SMAD4 21799915 ChIP-Seq A2780 Human	19/2167	7.5982e-05	0.00374483	0	0	3.21035	30.4502	CALCRL;ARL15;EBF1;LDB2;THBS1;PREX2;DOCK10;PTPRD;KLF7;ZEB1;SERTAD2;TSPAN7;OGN;KDR;FLNB;APBB2;HIVEP2;PLCB1;ADAMTS9
SMAD1 18555785 Chip-Seq ESCs Mouse	15/1483	0.000109781	0.00486541	0	0	3.55971	32.454	CALCRL;VCAM1;CD93;FN1;THBS1;PREX2;DOCK10;KLF7;FMNL2;ITGA8;KCNQ5;VIM;PLCB1;MATN4;ENG
EBF1 22473956 ChIP-Seq BONE MARROW Mouse	15/1502	0.000126538	0.00486541	0	0	3.51061	31.5076	CALCRL;CD93;FN1;THBS1;PREX2;DOCK10;KLF7;FMNL2;ITGA8;S1PR1;KCNQ5;VIM;PLCB1;PDLIM5;ENG
SMARCD1 25818293 ChIP-Seq ESCs Mouse	16/1683	0.000128146	0.00486541	0	0	3.37133	30.215	MACF1;FLT1;SEMA3C;ARL15;EBF1;PREX2;DOCK10;PTPRD;ZEB1;FMNL2;KCNQ5;FLNB;APBB2;VIM;PLCB1;VCL
SOX2 21211035 ChIP-Seq LN229 Gbm	21/2673	0.000139703	0.00486541	0	0	2.91133	25.8409	SPAG9;FLT1;CALCRL;SEMA3C;EBF1;EMP1;LDB2;THBS1;INMT;DOCK10;PTPRD;CDH5;PTPRB;FMNL2;COL1A2;KCNQ5;FLNB;HIVEP2;PLCB1;PDLIM5;ADAMTS9
NANOG 18555785 Chip-Seq ESCs Mouse	15/1522	0.00014656	0.00486541	0	0	3.46027	30.5475	MACF1;CALCRL;CD93;FN1;THBS1;PREX2;DOCK10;KLF7;FMNL2;COL1A2;ITGA8;S1PR1;KCNQ5;VIM;PLCB1
SMARCA4 23332759 ChIP-Seq OLIGODENDROCYTES Mouse	18/2089	0.000155119	0.00486541	0	0	3.10476	27.2328	CALCRL;VCAM1;SEMA3C;EMP1;LDB2;LYVE1;CP;AKAP12;PREX2;KLF7;ZEB1;SERTAD2;ITGA8;TCF4;VIM;PLCB1;ADAMTS9;TMSB10
CEBPB 21427703 ChIP-Seq 3T3-L1 Mouse	15/1531	0.00015644	0.00486541	0	0	3.43804	30.127	KDM6B;PLVAP;CALCRL;SEMA3C;ARL15;BGN;FN1;EMP1;CP;PREX2;FMNL2;RHOJ;S1PR1;FLNB;VIM
WT1 25993318 ChIP-Seq PODOCYTE Human	22/2909	0.000160193	0.00486541	0	0	2.82368	24.6765	MACF1;PLVAP;FLT1;ARL15;EBF1;LTBP4;EMP1;THBS1;SOD3;PTPRD;KLF7;PTPRB;ZEB1;FMNL2;ITGA8;SERPING1;FLNB;APBB2;TCF4;HIVEP2;ADAMTS9;TMSB10
GATA2 21666600 ChIP-Seq HMVEC Human	9/588	0.00016218	0.00486541	0	0	5.09871	44.4954	DOCK10;CDH5;PLVAP;PTPRB;MGP;TCF4;ADAMTS9;LYVE1;ENG
NFKB1 27076634 ChIP-Seq BEAS2B Human Lung Inflammation	26/3823	0.000184997	0.00528683	0	0	2.63059	22.6103	SEMA3C;LDB2;THBS1;AKAP12;DOCK10;CDH5;SERTAD2;HIVEP2;PDLIM5;VCAM1;ARL15;HEG1;EBF1;FN1;LYVE1;PTPRD;KLF7;CXCL10;PTPRB;ZEB1;MGP;OGN;KCNQ5;TCF4;PLCB1;ADGRL3
HAND2 30127528 ChIP-Seq KELLY Human Brain Neuroblastoma	24/3383	0.000194263	0.00528683	0	0	2.69122	23	KDM6B;SPAG9;MACF1;FLT1;SEMA3C;EBF1;LTBP4;FN1;LDB2;CP;AKAP12;DOCK10;KLF7;MFAP4;ZEB1;AOPEP;MGP;SERPING1;KCNQ5;TCF4;PLCB1;ADAMTS9;HSPA1B;ENG
SOX3 22085726 ChIP-Seq NPCs Mouse	15/1565	0.000199214	0.00528683	0	0	3.35642	28.6005	KDM6B;SPAG9;PLVAP;SEMA3C;LTBP4;EMP1;THBS1;INMT;CXCL10;FMNL2;APBB2;TCF4;HIVEP2;VIM;PLCB1
TP53 23651856 ChIP-Seq MEFs Mouse	20/2541	0.000208273	0.00532254	0	0	2.87766	24.393	KDM6B;SPAG9;VCAM1;SEMA3C;ARL15;EBF1;THBS1;DOCK10;PTPRD;KLF7;MFAP4;CXCL10;KCNQ5;FLNB;APBB2;HIVEP2;PDLIM5;HSPA1B;ENG;HSPA1A
TCF4 22108803 ChIP-Seq LS180 Human	15/1579	0.000219595	0.00537109	0	0	3.32384	27.9991	CALCRL;VCAM1;PCOLCE2;LTBP4;LYVE1;PREX2;DOCK10;FMNL2;FLNB;TCF4;HIVEP2;PLCB1;PDLIM5;ADAMTS9;HSPA1B
SMC1 22415368 ChIP-Seq MEFs Mouse	15/1583	0.000225742	0.00537109	0	0	3.31464	27.8301	SEMA3C;ARL15;LTBP4;FN1;THBS1;KLF7;FMNL2;COL1A2;S1PR1;KCNQ5;APBB2;HIVEP2;VIM;MATN4;HSPA1B
PAX3-FKHR 20663909 ChIP-Seq RHABDOMYOSARCOMA Human	11/918	0.000249868	0.00574697	0	0	4.04795	33.576	DOCK10;PTPRD;CDH5;KLF7;ZEB1;VCAM1;SEMA3C;KDR;EBF1;FLNB;APBB2
MYB 26560356 Chip-Seq TH1 Human	15/1610	0.000271295	0.00582274	0	0	3.25374	26.7207	KDM6B;SPAG9;MACF1;FLT1;HEG1;EBF1;DOCK10;SERTAD2;MGP;OGN;S1PR1;KCNQ5;FLNB;VIM;TMSB10
ISL1 30127528 ChIP-Seq BE2C Human Brain Neuroblastoma	10/776	0.000276582	0.00582274	0	0	4.31395	35.3442	DOCK10;MACF1;FLT1;AOPEP;SEMA3C;MGP;EBF1;TCF4;LDB2;CP
JUN 26020271 ChIP-Seq HCASMC Human CoronaryArtery	8/498	0.000278479	0.00582274	0	0	5.29034	43.3076	DOCK10;SPAG9;FLT1;AOPEP;HEG1;EMP1;VIM;CP
TCF21 26020271 ChIP-Seq SMOOTH MUSCLE Human	15/1629	0.000307958	0.00624973	0	0	3.21211	25.9716	KDM6B;PLVAP;HEG1;LTBP4;FN1;EMP1;THBS1;SOD3;INMT;MFAP4;SERTAD2;MGP;PLCB1;TMSB10;VCL
RING1B 27294783 Chip-Seq ESCs Mouse	15/1651	0.000355715	0.00701267	0	0	3.16511	25.1353	MACF1;FLT1;EBF1;LTBP4;FN1;SOD3;PREX2;DOCK10;PTPRB;RHOJ;KCNQ5;HIVEP2;VIM;HSPA1B;HSPA1A
SOX9 26525672 Chip-Seq HEART Mouse	13/1299	0.000378003	0.00724506	0	0	3.42709	27.0075	KDM6B;MACF1;VCAM1;ARL15;EBF1;SOD3;PTPRD;ITGA8;TCF4;VIM;PLCB1;PDLIM5;HSPA1A
AR 25329375 ChIP-Seq VCAP Human	14/1481	0.000389299	0.00725991	0	0	3.26327	25.6205	MACF1;CALCRL;SEMA3C;EBF1;FN1;EMP1;CP;PREX2;DOCK10;COL1A2;FLNB;APBB2;VIM;PLCB1
ZFX 18555785 Chip-Seq ESCs Mouse	14/1485	0.000400089	0.00726477	0	0	3.25369	25.4563	CALCRL;VCAM1;CD93;FN1;THBS1;PREX2;DOCK10;KLF7;FMNL2;ITGA8;KCNQ5;VIM;PLCB1;ENG
OCT4 18555785 Chip-Seq ESCs Mouse	14/1492	0.00041959	0.00742352	0	0	3.23706	25.1721	VCAM1;CD93;FN1;THBS1;PREX2;DOCK10;KLF7;FMNL2;ITGA8;S1PR1;KCNQ5;VIM;PLCB1;PDLIM5
SMARCA4 20176728 ChIP-ChIP TSCs Mouse	10/830	0.00047072	0.00811993	0	0	4.0185	30.7867	SPAG9;KLF7;FLT1;SERTAD2;EMP1;APBB2;TCF4;VCL;ENG;HSPA1A
TCFCP2L1 18555785 Chip-Seq ESCs Mouse	14/1513	0.000483079	0.00812987	0	0	3.18808	24.342	CALCRL;CD93;FN1;THBS1;PREX2;DOCK10;KLF7;FMNL2;ITGA8;S1PR1;KCNQ5;VIM;PLCB1;PDLIM5
E2F1 18555785 Chip-Seq ESCs Mouse	14/1528	0.000533327	0.00876181	0	0	3.15392	23.7691	VCAM1;CD93;FN1;THBS1;PREX2;DOCK10;KLF7;FMNL2;ITGA8;S1PR1;KCNQ5;VIM;PLCB1;PDLIM5
SA1 22415368 ChIP-Seq MEFs Mouse	14/1549	0.000611164	0.00980705	0	0	3.10723	22.9939	VCAM1;EBF1;FN1;AKAP12;KLF7;PTPRB;ZEB1;COL1A2;KCNQ5;APBB2;TCF4;HIVEP2;VIM;HSPA1B
NR3C1 34362910 ChIP-Seq WistarRat Hippocampus Stress	9/709	0.0006383	0.0100097	0	0	4.19099	30.8319	DOCK10;MACF1;FLT1;ARL15;EBF1;FLNB;TCF4;ADAMTS9;ADGRL3
EP300 21415370 ChIP-Seq HL-1 Mouse	8/600	0.00094985	0.0145644	0	0	4.35586	30.3133	DOCK10;KLF7;VCAM1;PCOLCE2;SERTAD2;HEG1;PDLIM5;CP
SUZ12 27294783 Chip-Seq ESCs Mouse	14/1657	0.00118317	0.0177476	0	0	2.88594	19.4499	PLVAP;FLT1;EBF1;SOD3;PREX2;PTPRB;RHOJ;TSPAN7;KDR;KCNQ5;HIVEP2;MATN4;HSPA1B;HSPA1A
YAP1 20516196 ChIP-Seq MESCs Mouse	15/1868	0.00128762	0.0184614	0	0	2.7613	18.3764	MACF1;CD93;ARL15;EBF1;FN1;LDB2;DOCK10;PTPRD;CDH5;SERTAD2;KCNQ5;APBB2;ADAMTS9;TMSB10;VCL
MTF2 20144788 ChIP-Seq MESCs Mouse	18/2488	0.00129596	0.0184614	0	0	2.54507	16.9209	MACF1;FLT1;SEMA3C;HEG1;EBF1;DOCK10;PTPRB;ZEB1;RHOJ;KDR;S1PR1;KCNQ5;APBB2;HIVEP2;VIM;PLCB1;MATN4;HSPA1B
NR1I2 20693526 ChIP-Seq LIVER Mouse	8/631	0.00131103	0.0184614	0	0	4.13248	27.427	PTPRD;MACF1;KCNQ5;FLNB;PLCB1;PDLIM5;CP;HSPA1A
TP63 23658742 ChIP-Seq EP156T Human	20/2937	0.0013794	0.0190357	0	0	2.43044	16.0071	MACF1;CALCRL;CD93;FN1;THBS1;SOD3;CP;AKAP12;DOCK10;ZEB1;FMNL2;COL1A2;SERTAD2;MGP;KDR;SERPING1;PDLIM5;TMSB10;VCL;HSPA1B
CMYC 18555785 Chip-Seq ESCs Mouse	13/1499	0.00143892	0.0194677	0	0	2.93403	19.1999	CD93;FN1;THBS1;PREX2;DOCK10;PTPRD;KLF7;FMNL2;ITGA8;S1PR1;KCNQ5;VIM;PLCB1
TCF4 23295773 ChIP-Seq U87 Human	21/3177	0.0014745	0.0195655	0	0	2.37505	15.484	PRKCG;SPAG9;MACF1;ARL15;HEG1;EBF1;FN1;LDB2;AKAP12;PREX2;DOCK10;CDH5;KLF7;PTPRB;FMNL2;COL1A2;RHOJ;MGP;FLNB;PLCB1;VCL
FOXA2 19822575 ChIP-Seq HepG2 Human	18/2553	0.00174195	0.0226782	0	0	2.47058	15.695	SPAG9;MACF1;VCAM1;PCOLCE2;ARL15;HEG1;FN1;CP;AKAP12;PTPRD;KLF7;FMNL2;SERTAD2;FLNB;APBB2;HIVEP2;PLCB1;PDLIM5
SOX9 26525672 Chip-Seq Limbbuds Mouse	10/993	0.00184216	0.0235387	0	0	3.32357	20.9279	AKAP12;PREX2;KDM6B;KLF7;PTPRB;SERTAD2;RHOJ;EBF1;FN1;KCNQ5
POU3F1 26484290 ChIP-Seq ESCss Mouse	13/1557	0.00202251	0.0253733	0	0	2.81493	17.4622	KDM6B;MACF1;EBF1;PTPRD;CDH5;KLF7;TSPAN7;OGN;APBB2;TCF4;HIVEP2;VIM;PLCB1
DPY 21335234 ChIP-Seq ESCs Mouse	13/1575	0.00223937	0.0275922	0	0	2.77977	16.9609	MACF1;PLVAP;EBF1;LTBP4;FN1;SOD3;PREX2;KLF7;SERTAD2;RHOJ;SERPING1;KCNQ5;PDLIM5
KLF5 25053715 ChIP-Seq YYC3 Human	13/1591	0.00244802	0.0296339	0	0	2.74919	16.5294	KDM6B;SPAG9;LTBP4;FN1;EMP1;DOCK10;CDH5;COL1A2;SERTAD2;ITGA8;FLNB;VIM;VCL
RUNX2 24764292 ChIP-Seq MC3T3 Mouse	13/1600	0.0025723	0.0306015	0	0	2.73226	16.2923	VCAM1;ARL15;BGN;FN1;THBS1;KLF7;COL1A2;SERTAD2;MGP;FLNB;VIM;TMSB10;ENG
GATA2 19941826 ChIP-Seq K562 Human	13/1618	0.00283654	0.0330921	0	0	2.69896	15.8299	SPAG9;MACF1;FLT1;CD93;ARL15;FN1;THBS1;CP;SERTAD2;TSPAN7;ITGA8;S1PR1;ENG
FLI1 21867929 ChIP-Seq CD8 Mouse	12/1426	0.00287758	0.0330921	0	0	2.80632	16.4193	KDM6B;ZEB1;FMNL2;SERTAD2;RHOJ;TSPAN7;MGP;KCNQ5;HIVEP2;VIM;PDLIM5;HSPA1B
NR3C1 21868756 ChIP-Seq MCF10A Human	9/887	0.00300206	0.0339577	0	0	3.31041	19.2284	AKAP12;CALCRL;COL1A2;PCOLCE2;KDR;EBF1;FN1;APBB2;ADAMTS9
TAL1 26923725 Chip-Seq HEMANGIOBLAST Mouse	10/1070	0.00317114	0.0349444	0	0	3.06962	17.6615	PTPRD;MACF1;KLF7;PTPRB;ZEB1;CALCRL;VCAM1;EBF1;LDB2;TMSB10
FOXA1 21915096 ChIP-Seq LNCaP-1F5 Human	13/1641	0.00320642	0.0349444	0	0	2.65749	15.2609	SPAG9;CD93;SEMA3C;HEG1;THBS1;AKAP12;PREX2;PTPRB;KDR;FLNB;HIVEP2;ADAMTS9;HSPA1B
FLI1 27457419 Chip-Seq LIVER Mouse	5/294	0.00324936	0.0349444	0	0	5.39435	30.9059	PREX2;DOCK10;KLF7;FN1;KCNQ5
ZFP281 27345836 Chip-Seq ESCs Mouse	13/1646	0.00329186	0.0349444	0	0	2.64863	15.1404	KDM6B;MACF1;PLVAP;FN1;THBS1;AKAP12;DOCK10;KLF7;ZEB1;FMNL2;SERTAD2;HIVEP2;TMSB10
NANOG 16518401 ChIP-PET MESCs Mouse	13/1657	0.00348644	0.0363296	0	0	2.62933	14.879	EBF1;CP;AKAP12;CDH5;KLF7;SERTAD2;RHOJ;SERPING1;APBB2;TCF4;HIVEP2;ADAMTS9;VCL
SMAD4 21741376 ChIP-Seq HESCs Human	14/1862	0.00352766	0.0363296	0	0	2.53704	14.327	FLT1;VCAM1;CD93;LTBP4;FN1;LDB2;CP;PTPRD;KLF7;SERTAD2;S1PR1;FLNB;TCF4;PDLIM5
ZFP57 27257070 Chip-Seq ESCs Mouse	8/744	0.00364295	0.0369652	0	0	3.47754	19.5262	PREX2;SPAG9;CDH5;KCNQ5;LDB2;HIVEP2;PLCB1;THBS1
KLF4 18555785 Chip-Seq ESCs Mouse	12/1486	0.00402409	0.0402409	0	0	2.68337	14.8	PREX2;DOCK10;KLF7;FMNL2;CD93;ITGA8;FN1;KCNQ5;VIM;PLCB1;MATN4;THBS1
TCF3/E2A 22897851 ChIP-Seq JUKARTE6-1 Human	12/1501	0.00436216	0.0407611	0	0	2.65418	14.4249	PREX2;PTPRD;CDH5;FLT1;ZEB1;COL1A2;SERTAD2;FN1;FLNB;TCF4;PLCB1;SOD3
PPARG 20887899 ChIP-Seq 3T3-L1 Mouse	18/2774	0.00436345	0.0407611	0	0	2.2436	12.1928	CD93;SEMA3C;HEG1;EBF1;THBS1;SOD3;INMT;PREX2;CDH5;KLF7;FMNL2;COL1A2;KDR;TCF4;HIVEP2;VIM;PLCB1;PDLIM5
TBX3 20139965 ChIP-Seq ESCs Mouse	8/767	0.00437502	0.0407611	0	0	3.36812	18.2951	KLF7;FLT1;SERTAD2;HEG1;EBF1;EMP1;SERPING1;PLCB1
NANOG 18700969 ChIP-ChIP MESCs Mouse	4/196	0.00446828	0.0407611	0	0	6.42578	34.7683	AKAP12;FN1;VIM;TMSB10
RARG 19884340 ChIP-ChIP MEFs Mouse	5/317	0.00447199	0.0407611	0	0	4.99084	27.0001	OGN;FN1;EMP1;CP;INMT
TBX3 20139965 ChIP-Seq MESCs Mouse	8/770	0.00447833	0.0407611	0	0	3.35433	18.1419	KLF7;FLT1;SERTAD2;HEG1;EBF1;EMP1;SERPING1;PLCB1
SOX2 18555785 Chip-Seq ESCs Mouse	12/1508	0.00452761	0.0407611	0	0	2.64076	14.2536	PREX2;DOCK10;KLF7;VCAM1;FMNL2;CD93;ITGA8;FN1;KCNQ5;PLCB1;PDLIM5;THBS1
NMYC 18555785 Chip-Seq ESCs Mouse	12/1510	0.0045758	0.0407611	0	0	2.63694	14.2052	PREX2;DOCK10;KLF7;VCAM1;FMNL2;CD93;ITGA8;FN1;KCNQ5;VIM;PLCB1;THBS1
TCF21 26020271 ChIP-Seq HCASMC Human CoronaryArtery	10/1129	0.00463842	0.0407611	0	0	2.89868	15.5757	DOCK10;MFAP4;CALCRL;COL1A2;ARL15;SERTAD2;HEG1;FN1;THBS1;CP
GATA1 21571218 ChIP-Seq MEGAKARYOCYTES Human	15/2132	0.00466685	0.0407611	0	0	2.38166	12.783	MACF1;ARL15;THBS1;PREX2;DOCK10;PTPRD;KLF7;ITGA8;S1PR1;KCNQ5;FLNB;TCF4;PLCB1;VCL;ENG
LMO2 26923725 Chip-Seq HEMOGENIC-ENDOTHELIUM Mouse	12/1517	0.00474775	0.0409494	0	0	2.62368	14.0369	MACF1;VCAM1;FMNL2;ARL15;EBF1;EMP1;KCNQ5;TCF4;LDB2;HIVEP2;THBS1;VCL
SOX2 20726797 ChIP-Seq SW620 Human	14/1931	0.0048901	0.0413211	0	0	2.43639	12.9629	TAGLN;SEMA3C;HEG1;BGN;FN1;THBS1;AKAP12;PTPRB;FMNL2;SERTAD2;VIM;PDLIM5;HSPA1B;HSPA1A
GATA3 30127528 ChIP-Seq BE2C Human Brain Neuroblastoma	8/782	0.00491062	0.0413211	0	0	3.30026	17.5453	MACF1;FLT1;AOPEP;MGP;TCF4;LDB2;VIM;ENG
MECOM 23826213 ChIP-Seq KASUMI Mouse	12/1527	0.00500242	0.0415864	0	0	2.60495	13.8006	DOCK10;SPAG9;KLF7;PLVAP;CALCRL;CD93;ARL15;HEG1;KCNQ5;FLNB;HIVEP2;VIM
PHOX2B 30127528 ChIP-Seq BE2C Human Brain Neuroblastoma	8/794	0.00537442	0.0440529	0	0	3.24784	16.9735	DOCK10;MACF1;ZEB1;AOPEP;HEG1;TCF4;LDB2;CP
JUND 26020271 ChIP-Seq HCASMC Human CoronaryArtery	7/629	0.0054268	0.0440529	0	0	3.56254	18.5837	DOCK10;SPAG9;AOPEP;HEG1;RHOJ;VIM;CP
SMC3 22415368 ChIP-Seq MEFs Mouse	12/1546	0.00551662	0.0442612	0	0	2.57003	13.3641	CDH5;TAGLN;SEMA3C;S1PR1;FN1;KCNQ5;HIVEP2;VIM;PLCB1;PDLIM5;MATN4;THBS1
BCAT 22108803 ChIP-Seq LS180 Human	6/482	0.00589189	0.0467288	0	0	3.95554	20.3085	PREX2;SEMA3C;PCOLCE2;HEG1;PDLIM5;ADAMTS9
SUZ12 18974828 ChIP-Seq MESCs Mouse	12/1564	0.00604215	0.0473759	0	0	2.53774	12.9653	PTPRB;FLT1;PCOLCE2;TSPAN7;KDR;EBF1;KCNQ5;HIVEP2;VIM;PLCB1;MATN4;THBS1
STAT3 23295773 ChIP-Seq U87 Human	17/2637	0.0061183	0.047434	0	0	2.20254	11.2252	PLVAP;SEMA3C;ARL15;EBF1;FN1;EMP1;LDB2;AKAP12;PTPRD;KLF7;PTPRB;RHOJ;S1PR1;APBB2;VIM;ADAMTS9;VCL
SMAD1 26771354 ChIP-Seq mESC Mouse Stem	9/994	0.00630493	0.0483378	0	0	2.93423	14.8661	MACF1;AOPEP;ARL15;S1PR1;FN1;SERPING1;VIM;PDLIM5;TMSB10
HSF1 23293686 ChIP-Seq STHDH STRIATAL Mouse	7/649	0.00641275	0.0486127	0	0	3.44799	17.4105	CXCL10;TAGLN;OGN;SERPING1;FLNB;HSPA1B;HSPA1A
AF4 28076791 ChIP-Seq SEM Human Blood Leukemia	7/652	0.0065715	0.0486127	0	0	3.43141	17.2429	DOCK10;MACF1;EBF1;KCNQ5;HIVEP2;PLCB1;TMSB10
OLIG2 26023283 ChIP-Seq AINV15 Mouse	12/1588	0.00680448	0.0486127	0	0	2.49583	12.4546	KDM6B;SPAG9;MACF1;MFAP4;FLT1;ARL15;FN1;SERPING1;HIVEP2;VIM;THBS1;INMT
TBX20 22080862 ChIP-Seq HEART Mouse	12/1589	0.00683784	0.0486127	0	0	2.49411	12.4339	PTPRB;CALCRL;SERTAD2;LTBP4;FN1;EMP1;LDB2;HIVEP2;VIM;PDLIM5;TMSB10;THBS1
TBX20 22328084 ChIP-Seq HEART Mouse	12/1589	0.00683784	0.0486127	0	0	2.49411	12.4339	PTPRB;CALCRL;SERTAD2;LTBP4;FN1;EMP1;LDB2;HIVEP2;VIM;PDLIM5;TMSB10;THBS1
KDM2B 26808549 Chip-Seq REH Human	11/1389	0.0068558	0.0486127	0	0	2.5984	12.9469	AKAP12;PREX2;COL1A2;ARL15;RHOJ;EBF1;ITGA8;EMP1;KCNQ5;PLCB1;SOD3
KLF5 20875108 ChIP-Seq MESCs Mouse	12/1593	0.00697256	0.0486127	0	0	2.48726	12.3512	MACF1;PTPRB;FLT1;FMNL2;SEMA3C;SERTAD2;LTBP4;SERPING1;FLNB;APBB2;HIVEP2;VCL
EVI1 22308434 ChIP-Seq SKOV3 Human Ovary OvarianCancer	9/1010	0.00697721	0.0486127	0	0	2.88489	14.3238	PREX2;KLF7;ZEB1;APBB2;VIM;PLCB1;SOD3;VCL;ADGRL3
CSB 26484114 Chip-Seq FIBROBLAST Human	12/1594	0.00700657	0.0486127	0	0	2.48555	12.3306	PRKCG;MFAP4;PCOLCE2;HEG1;MGP;FLNB;APBB2;PDLIM5;TMSB10;THBS1;SOD3;HSPA1B
BRD4 27068464 Chip-Seq AML-cells Mouse	12/1597	0.0071094	0.0486127	0	0	2.48044	12.2691	DOCK10;KDM6B;KLF7;CALCRL;CD93;S1PR1;EMP1;KCNQ5;TCF4;HIVEP2;INMT;VCL
FOXO1 25302145 ChIP-Seq T-LYMPHOCYTE Mouse	12/1599	0.00717861	0.0486127	0	0	2.47705	12.2283	DOCK10;KDM6B;KLF7;ZEB1;COL1A2;BGN;S1PR1;EMP1;APBB2;HIVEP2;TMSB10;ENG
STAT3 24763339 ChIP-Seq IMN-ESCs Mouse	11/1398	0.00718622	0.0486127	0	0	2.58029	12.7352	PTPRD;MACF1;KLF7;PCOLCE2;ARL15;EBF1;ITGA8;FN1;EMP1;HIVEP2;PLCB1
POU5F1 16518401 ChIP-PET MESCs Mouse	8/836	0.00726731	0.0486839	0	0	3.07633	15.149	AKAP12;SPAG9;CDH5;PLVAP;FLT1;SERTAD2;EBF1;PDLIM5
SMAD3 22036565 ChIP-Seq ESCs Mouse	8/844	0.00767901	0.0509473	0	0	3.04561	14.8299	MACF1;FMNL2;ARL15;EBF1;FN1;SERPING1;PLCB1;ADAMTS9
ARNT 22903824 ChIP-Seq MCF-7 Human	8/846	0.00778465	0.0511562	0	0	3.03803	14.7515	SEMA3C;EBF1;ITGA8;FN1;APBB2;ADAMTS9;SOD3;CP
RUNX2 22187159 ChIP-Seq PCA Human	17/2722	0.00838291	0.054568	0	0	2.12286	10.1506	MACF1;FLT1;CD93;PCOLCE2;EBF1;FN1;SOD3;PREX2;PTPRD;CDH5;KLF7;SERTAD2;KDR;FLNB;APBB2;HIVEP2;PLCB1
FOSL1 28411283 ChIP-Seq MDA231-LM2-4175 Human BreastCancer	10/1238	0.00872572	0.0561457	0	0	2.62608	12.4515	DOCK10;SPAG9;MACF1;FLT1;ZEB1;HEG1;EMP1;VIM;THBS1;CP
AF4 26711339 ChIP-Seq SEM Human Blood Leukemia	18/2966	0.00878802	0.0561457	0	0	2.07403	9.81922	SPAG9;MACF1;FLT1;ARL15;HEG1;EBF1;DOCK10;PTPRD;KLF7;FMNL2;SERTAD2;KCNQ5;APBB2;HIVEP2;PDLIM5;VCL;HSPA1B;HSPA1A
NFE2L2 20460467 ChIP-Seq MEFs Mouse	8/870	0.00913996	0.0573325	0	0	2.94973	13.8493	PREX2;MACF1;FMNL2;COL1A2;ITGA8;FN1;TCF4;LYVE1
NRF2 20460467 ChIP-Seq MEFs Mouse	8/870	0.00913996	0.0573325	0	0	2.94973	13.8493	PREX2;MACF1;FMNL2;COL1A2;ITGA8;FN1;TCF4;LYVE1
FOXO1 32281255 ChIP-Seq Chondrocytes Human Osteoarthritis	6/531	0.00928508	0.0577181	0	0	3.57733	16.7396	KLF7;OGN;EMP1;TCF4;CP;HSPA1B
TBX2 30127528 ChIP-Seq BE2C Human Brain Neuroblastoma	8/878	0.009629	0.0593215	0	0	2.92138	13.5639	AKAP12;MACF1;AOPEP;MGP;EBF1;TCF4;LDB2;CP
PCGF2 27294783 Chip-Seq ESCs Mouse	5/385	0.00996419	0.0608433	0	0	4.08354	18.8201	PREX2;DOCK10;KLF7;FN1;KCNQ5
OLIG2 23332759 ChIP-Seq OLIGODENDROCYTES Mouse	12/1679	0.0104178	0.0630553	0	0	2.34789	10.7163	PREX2;KLF7;ZEB1;SEMA3C;ITGA8;FLNB;LDB2;VIM;PLCB1;PDLIM5;ADAMTS9;VCL
RUNX1 27457419 Chip-Seq LIVER Mouse	11/1475	0.0105551	0.0633308	0	0	2.43443	11.0794	PREX2;DOCK10;KLF7;CALCRL;FMNL2;ITGA8;FN1;SERPING1;KCNQ5;THBS1;ENG
LEF1 29337183 ChIP-Seq mESC Mouse Stem	15/2335	0.0106535	0.0633698	0	0	2.1485	9.75822	KDM6B;MACF1;CD93;ARL15;EMP1;LDB2;KLF7;MFAP4;PTPRB;FMNL2;TCF4;HIVEP2;VIM;HSPA1B;HSPA1A
PBX 27287812 Chip-Seq EMBYONIC-LIMB Mouse	11/1490	0.0113347	0.0665924	0	0	2.40778	10.7866	TAGLN;ZEB1;CALCRL;VCAM1;COL1A2;APBB2;LDB2;VIM;ADAMTS9;INMT;HSPA1B
SUZ12 18555785 Chip-Seq ESCs Mouse	11/1491	0.0113883	0.0665924	0	0	2.40602	10.7674	PREX2;DOCK10;KLF7;FMNL2;CD93;ITGA8;FN1;KCNQ5;VIM;PLCB1;THBS1
STAT3 18555785 Chip-Seq ESCs Mouse	11/1495	0.0116043	0.0669316	0	0	2.39902	10.6909	PREX2;DOCK10;KLF7;VCAM1;CD93;ITGA8;FN1;KCNQ5;PLCB1;PDLIM5;THBS1
ISL1 27105846 Chip-Seq CPCs Mouse	10/1293	0.0116403	0.0669316	0	0	2.50611	11.1604	KDM6B;MACF1;FLT1;CALCRL;COL1A2;TSPAN7;KDR;LTBP4;SERPING1;APBB2
P300 18555785 Chip-Seq ESCs Mouse	11/1499	0.0118235	0.0674231	0	0	2.39205	10.6151	PREX2;DOCK10;KLF7;FMNL2;CD93;ITGA8;FN1;KCNQ5;VIM;PLCB1;THBS1
EBF1 22473956 ChIP-Seq LYMPHODE Mouse	11/1505	0.0121582	0.0687637	0	0	2.38167	10.5026	PREX2;DOCK10;KLF7;CALCRL;FMNL2;ITGA8;FN1;KCNQ5;VIM;PLCB1;THBS1
SMAD2 18955504 ChIP-ChIP HaCaT Human	11/1513	0.0126159	0.0696506	0	0	2.36795	10.3546	SPAG9;KLF7;PTPRB;SEMA3C;SERTAD2;RHOJ;EMP1;TCF4;VIM;THBS1;VCL
SMAD3 18955504 ChIP-ChIP HaCaT Human	11/1513	0.0126159	0.0696506	0	0	2.36795	10.3546	SPAG9;KLF7;PTPRB;SEMA3C;SERTAD2;RHOJ;EMP1;TCF4;VIM;THBS1;VCL
CDX2 21402776 ChIP-Seq INTESTINAL-VILLUS Mouse	11/1514	0.012674	0.0696506	0	0	2.36625	10.3363	AKAP12;PREX2;DOCK10;KDM6B;SPAG9;KLF7;PTPRB;SERTAD2;FN1;KCNQ5;HIVEP2
OCT4 21477851 ChIP-Seq ESCs Mouse	11/1517	0.0128496	0.0696506	0	0	2.36115	10.2815	AKAP12;PREX2;DOCK10;KLF7;PTPRB;SERTAD2;RHOJ;EBF1;FN1;KCNQ5;HIVEP2
EP300 20729851 ChIP-Seq FORBRAIN MIDBRAIN LIMB HEART Mouse	10/1313	0.012867	0.0696506	0	0	2.465	10.7304	KLF7;SERTAD2;HEG1;RHOJ;FN1;EMP1;APBB2;TCF4;HIVEP2;VIM
PRDM14 21183938 ChIP-Seq MESCs Mouse	11/1520	0.0130271	0.0696506	0	0	2.35607	10.2271	AKAP12;MACF1;KLF7;ARL15;SERTAD2;KDR;EBF1;S1PR1;FN1;ADAMTS9;TMSB10
CEBPD 23245923 ChIP-Seq MEFs Mouse	5/413	0.0131898	0.0696506	0	0	3.79785	16.4383	CDH5;CALCRL;COL1A2;HEG1;PDLIM5
ENL 26711339 ChIP-Seq SEM Human Blood Leukemia	11/1523	0.0132065	0.0696506	0	0	2.35102	10.173	DOCK10;SPAG9;MACF1;KLF7;FLT1;FMNL2;ARL15;EBF1;KCNQ5;HIVEP2;CP
POU3F2 20337985 ChIP-ChIP 501MEL Human	10/1319	0.0132535	0.0696506	0	0	2.45291	10.6052	AKAP12;CALCRL;COL1A2;ARL15;OGN;ITGA8;FN1;KCNQ5;HIVEP2;CP
FOXA1 27270436 ChIP-Seq VCaP Human Prostate Carcinoma	19/3331	0.0133245	0.0696506	0	0	1.9458	8.40226	SPAG9;FLT1;SEMA3C;ARL15;THBS1;CP;AKAP12;PREX2;KLF7;PTPRB;SERTAD2;MGP;KDR;FLNB;APBB2;HIVEP2;PDLIM5;ADAMTS9;HSPA1B
AHR 22903824 ChIP-Seq MCF-7 Human	6/577	0.0135758	0.0704307	0	0	3.28134	14.108	SEMA3C;EBF1;FN1;APBB2;ADAMTS9;SOD3
MYC 27129775 Chip-Seq CORNEA Mouse	11/1547	0.0147106	0.0757488	0	0	2.31127	9.75166	KDM6B;CDH5;KLF7;MFAP4;ZEB1;CD93;HEG1;EBF1;KCNQ5;TCF4;PLCB1
NFI 21473784 ChIP-Seq ESCs Mouse	11/1549	0.0148417	0.0757714	0	0	2.30801	9.71745	KLF7;CALCRL;COL1A2;MGP;S1PR1;FN1;VIM;PDLIM5;THBS1;LYVE1;VCL
MITF 21258399 ChIP-Seq MELANOMA Human	24/4614	0.014978	0.0757714	0	0	1.82317	7.65946	KDM6B;SPAG9;MACF1;SEMA3C;PCOLCE2;HEG1;EBF1;LTBP4;EMP1;CP;AKAP12;DOCK10;CDH5;KLF7;FMNL2;SERTAD2;KCNQ5;FLNB;APBB2;TCF4;HIVEP2;PLCB1;PDLIM5;MATN4
JARID2 20064375 ChIP-Seq MESCs Mouse	8/951	0.0150445	0.0757714	0	0	2.68491	11.2679	PREX2;DOCK10;PTPRD;FLT1;KDR;EBF1;KCNQ5;HIVEP2
KLF4 19030024 ChIP-ChIP MESCs Mouse	9/1157	0.0160448	0.0797284	0	0	2.49595	10.3142	AKAP12;FLT1;EBF1;ITGA8;FN1;APBB2;VIM;PDLIM5;THBS1
SMAD2/3 21741376 ChIP-Seq EPCs Human	11/1567	0.0160612	0.0797284	0	0	2.27908	9.41566	FMNL2;CD93;ARL15;EBF1;EMP1;KCNQ5;FLNB;TCF4;LDB2;PLCB1;SOD3
JUND 26020271 ChIP-Seq SMOOTH MUSCLE Human	11/1573	0.0164842	0.0812438	0	0	2.26958	9.31743	KDM6B;PTPRD;CDH5;PTPRB;FLT1;PCOLCE2;HEG1;RHOJ;VIM;PDLIM5;TMSB10
FOXM1 26100407 CHIP-SEQ Hek293 Flp-In Human	11/1577	0.0167709	0.0820704	0	0	2.26329	9.25259	KDM6B;FMNL2;SEMA3C;ARL15;SERTAD2;LTBP4;FN1;TCF4;HIVEP2;VIM;MATN4
MBD3 35695185 ChIP-Seq nicBasalRootGanglia Mouse Embryo	20/3656	0.0169478	0.0823521	0	0	1.86744	7.61469	SPAG9;MACF1;PCOLCE2;HEG1;DOCK10;PTPRD;KLF7;ZEB1;FMNL2;AOPEP;SERTAD2;ITGA8;KCNQ5;APBB2;TCF4;HIVEP2;PLCB1;PDLIM5;TMSB10;ADGRL3
UBF1/2 26484160 Chip-Seq FIBROBLAST Human	11/1583	0.017208	0.0830315	0	0	2.25392	9.15627	SPAG9;PLVAP;PTPRB;FLT1;SEMA3C;PCOLCE2;TCF4;HIVEP2;ADAMTS9;SOD3;VCL
SMAD3 21741376 ChIP-Seq HESCs Human	8/984	0.0181148	0.0868003	0	0	2.58962	10.387	KLF7;FLT1;VCAM1;FN1;FLNB;TCF4;PLCB1;CP
RUNX1 30185409 ChIP-Seq K562 Mouse BoneMarrow Leukemia	4/296	0.0182602	0.0868933	0	0	4.20377	16.8278	TSPAN7;ITGA8;S1PR1;CP
CEBPB 20176806 ChIP-Seq THIOMACROPHAGE Mouse	9/1189	0.0188379	0.0890285	0	0	2.42413	9.62837	KDM6B;TAGLN;FMNL2;KDR;ITGA8;LTBP4;VIM;MATN4;THBS1
TCF3 18347094 ChIP-ChIP MESCs Mouse	11/1613	0.0195239	0.0914015	0	0	2.2081	8.69132	AKAP12;SPAG9;PTPRD;PCOLCE2;HEG1;LTBP4;FN1;TCF4;HIVEP2;VIM;TMSB10
UBF1/2 26484160 Chip-Seq HMECs Human	11/1614	0.019605	0.0914015	0	0	2.2066	8.67628	CDH5;FMNL2;HEG1;BGN;S1PR1;FN1;FLNB;VIM;ADAMTS9;TMSB10;HSPA1B
PPARD 21283829 ChIP-Seq MYOFIBROBLAST Human	16/2749	0.0200802	0.0927642	0	0	1.93633	7.56723	KDM6B;VCAM1;SEMA3C;LDB2;CP;AKAP12;PTPRD;ZEB1;FMNL2;ITGA8;S1PR1;FLNB;TCF4;VIM;VCL;ENG
SOX9 24532713 ChIP-Seq HFSC Mouse	9/1203	0.0201661	0.0927642	0	0	2.39392	9.34526	MACF1;FMNL2;SEMA3C;ARL15;FLNB;PLCB1;PDLIM5;VCL;HSPA1A
MYB 26560356 Chip-Seq TH2 Human	11/1629	0.020851	0.0952795	0	0	2.18435	8.45421	DOCK10;KDM6B;MACF1;KLF7;HEG1;MGP;S1PR1;KCNQ5;HIVEP2;VIM;TMSB10
EOMES 21245162 ChIP-Seq HESCs Human	7/820	0.0210769	0.0956782	0	0	2.69863	10.4156	AKAP12;PTPRD;MACF1;MFAP4;TAGLN;FN1;PDLIM5
SOX2 18692474 ChIP-Seq MESCs Mouse	14/2302	0.0212869	0.0959996	0	0	1.99929	7.69659	SPAG9;PCOLCE2;ARL15;HEG1;EBF1;FN1;INMT;AKAP12;KLF7;SERTAD2;TCF4;VIM;TMSB10;HSPA1B
POU5F1 18692474 ChIP-Seq MESCs Mouse	17/3012	0.0216898	0.0971814	0	0	1.88503	7.22139	SPAG9;PCOLCE2;ARL15;HEG1;EBF1;FN1;INMT;AKAP12;CDH5;PTPRB;SERTAD2;FLNB;TCF4;HIVEP2;TMSB10;HSPA1B;HSPA1A
PPARG 20176806 ChIP-Seq THIOMACROPHAGE Mouse	6/645	0.0222247	0.0989357	0	0	2.92185	11.1222	KLF7;FMNL2;ARL15;EMP1;HIVEP2;VIM
TP63 30713093 ChIP-Seq Epithelial Human Tongue SCC	13/2100	0.0232656	0.102702	0	0	2.02104	7.60069	KDM6B;MACF1;FLT1;HEG1;LTBP4;EMP1;KLF7;AOPEP;TCF4;HIVEP2;VIM;PLCB1;HSPA1B
PHOX2B 30127528 ChIP-Seq KELLY Human BrainNeuroblastoma	12/1877	0.0233684	0.102702	0	0	2.07587	7.79774	PREX2;DOCK10;SPAG9;MACF1;CALCRL;VCAM1;COL1A2;HEG1;EBF1;TCF4;VIM;ADGRL3
KLF4 18358816 ChIP-ChIP MESCs Mouse	9/1238	0.0237848	0.103871	0	0	2.3214	8.67903	AKAP12;ARL15;SERTAD2;EBF1;FN1;EMP1;PDLIM5;HSPA1B;HSPA1A
JARID1B-DAIN 22020125 ChIP-Seq ESCs Mouse	10/1470	0.0261845	0.113631	0	0	2.18139	7.9459	AKAP12;PLVAP;CD93;SERTAD2;MGP;EBF1;LTBP4;APBB2;PLCB1;ENG
NANOG 16153702 ChIP-ChIP HESCs Human	8/1057	0.0264788	0.11419	0	0	2.40013	8.71585	SPAG9;KLF7;CALCRL;SEMA3C;KDR;VIM;TMSB10;THBS1
KLF4 25985364 ChIP-Seq ATHEROSCLEROSIS LESION Mouse	7/865	0.0272306	0.116325	0	0	2.55107	9.19257	CDH5;MACF1;SERTAD2;KDR;TCF4;VIM;TMSB10
GBX2 23144817 ChIP-Seq PC3 Human	3/191	0.0273112	0.116325	0	0	4.84714	17.4519	PTPRD;LDB2;VCL
SOX11 22085726 ChIP-Seq ESNs Mouse	10/1484	0.0277312	0.117149	0	0	2.15903	7.74055	SPAG9;PTPRD;MACF1;PTPRB;FLT1;CALCRL;PCOLCE2;LTBP4;APBB2;LYVE1
STAT3 18555785 ChIP-Seq MESCs Mouse	10/1485	0.0278442	0.117149	0	0	2.15745	7.72612	FMNL2;CD93;HEG1;EBF1;LTBP4;EMP1;TCF4;LDB2;MATN4;HSPA1B
GATA3 30127528 ChIP-Seq KELLY Human Brain Neuroblastoma	9/1277	0.0283456	0.118536	0	0	2.24531	8.00067	SPAG9;MACF1;AOPEP;SEMA3C;EBF1;APBB2;TCF4;LDB2;ENG
LMO2 26923725 Chip-Seq MACROPHAGESS Mouse	4/346	0.0301742	0.125297	0	0	3.58004	12.5329	MACF1;FMNL2;EBF1;THBS1
CTBP1 25329375 ChIP-Seq LNCAP Human	7/885	0.0303256	0.125297	0	0	2.49035	8.70566	PTPRD;CDH5;COL1A2;CD93;ARL15;S1PR1;TCF4
PU1 27457419 Chip-Seq LIVER Mouse	10/1510	0.0307776	0.126408	0	0	2.11862	7.37485	PREX2;DOCK10;KLF7;CALCRL;FMNL2;CD93;ITGA8;FN1;KCNQ5;THBS1
MYC 19915707 ChIP-ChIP AK7 Human	11/1732	0.0310621	0.126822	0	0	2.04207	7.08959	SPAG9;PTPRD;SERTAD2;RHOJ;EBF1;FN1;APBB2;LDB2;MATN4;INMT;ENG
TEAD4 22529382 ChIP-Seq TROPHECTODERM Mouse	11/1748	0.032926	0.133641	0	0	2.02148	6.90032	AKAP12;MACF1;FLT1;FMNL2;ARL15;SERTAD2;EBF1;FLNB;APBB2;TCF4;PLCB1
SUZ12 18692474 ChIP-Seq MESCs Mouse	10/1531	0.0334078	0.134804	0	0	2.08699	7.0936	FLT1;SEMA3C;RHOJ;KDR;EBF1;ITGA8;KCNQ5;HIVEP2;MATN4;SOD3
TP53 20018659 ChIP-ChIP R1E Mouse	7/909	0.0343457	0.13733	0	0	2.42103	8.16197	FLT1;OGN;EBF1;KCNQ5;HIVEP2;VIM;ENG
AR 22383394 ChIP-Seq PROSTATE CANCER Human	10/1540	0.0345827	0.13733	0	0	2.0737	6.97675	AKAP12;PREX2;KLF7;CD93;OGN;FN1;FLNB;APBB2;THBS1;VCL
GATA2 20887958 ChIP-Seq HPC-7 Mouse	9/1324	0.0346311	0.13733	0	0	2.15961	7.26276	CDH5;MFAP4;HEG1;S1PR1;EMP1;SERPING1;HSPA1B;ENG;HSPA1A
TFAP2A 17053090 ChIP-ChIP MCF-7 Human	10/1549	0.0357867	0.141102	0	0	2.06056	6.86205	PRKCG;SPAG9;CDH5;MFAP4;TAGLN;PTPRB;MGP;LTBP4;EMP1;SERPING1
PPARA 22158963 ChIP-Seq LIVER Mouse	10/1552	0.0361945	0.141899	0	0	2.05622	6.82428	KDM6B;TAGLN;FLT1;ARL15;FN1;FLNB;TCF4;HIVEP2;PDLIM5;CP
RAC3 21632823 ChIP-Seq H3396 Human	10/1559	0.0371588	0.144243	0	0	2.04615	6.73705	CDH5;CXCL10;ARL15;HEG1;BGN;FN1;KCNQ5;APBB2;ADAMTS9;SOD3
ESR2 21235772 ChIP-Seq MCF-7 Human	4/370	0.0372104	0.144243	0	0	3.34119	10.9964	MACF1;HEG1;FLNB;THBS1
NRF2 31884422 ChIP-Seq A549 Human Lung Carcinoma	10/1563	0.037718	0.145125	0	0	2.04043	6.68776	DOCK10;PTPRD;PTPRB;FMNL2;SEMA3C;SERTAD2;EBF1;FLNB;CP;HSPA1B
CJUN 26792858 Chip-Seq BT549 Human	10/1564	0.0378587	0.145125	0	0	2.03901	6.6755	PREX2;PTPRB;SEMA3C;FN1;EMP1;FLNB;VIM;PDLIM5;CP;VCL
TAL1 22897851 ChIP-Seq JUKARTE6-1 Human	10/1569	0.0385677	0.147026	0	0	2.03192	6.61458	KDM6B;PTPRD;CDH5;MACF1;PLVAP;PTPRB;LTBP4;FLNB;MATN4;THBS1
SOX2 27498859 Chip-Seq STOMACH Mouse	10/1573	0.0391416	0.148394	0	0	2.02628	6.56628	AKAP12;KLF7;SEMA3C;LTBP4;FLNB;TCF4;PDLIM5;ADAMTS9;TMSB10;HSPA1A
TOP2B 26459242 ChIP-Seq MCF-7 Human	10/1575	0.0394308	0.148558	0	0	2.02347	6.54228	KLF7;PTPRB;FLT1;SEMA3C;SERTAD2;EBF1;FN1;EMP1;KCNQ5;HIVEP2
TFAP2A 35110662 ChIP-Seq HEPM Human Embryo	8/1144	0.0396156	0.148558	0	0	2.2061	7.12248	AKAP12;MACF1;KLF7;MFAP4;AOPEP;HEG1;EBF1;KCNQ5
SOX17 20123909 ChIP-Seq XEN Mouse	9/1363	0.0405399	0.151203	0	0	2.09301	6.70907	KLF7;PTPRB;PCOLCE2;OGN;TCF4;VIM;TMSB10;THBS1;CP
SUZ12 16625203 ChIP-ChIP MESCs Mouse	7/944	0.0408277	0.151458	0	0	2.32631	7.44046	FLT1;SEMA3C;RHOJ;EBF1;MATN4;HSPA1B;HSPA1A
JUN 26020271 ChIP-Seq SMOOTH MUSCLE Human	10/1587	0.0411975	0.152012	0	0	2.00676	6.4003	KDM6B;PTPRB;FLT1;PCOLCE2;SERTAD2;HEG1;EMP1;VIM;PDLIM5;TMSB10
SOX2 21211035 ChIP-Seq LN229 Human	10/1590	0.0416477	0.152856	0	0	2.00262	6.36534	MFAP4;FLT1;CALCRL;HEG1;ITGA8;S1PR1;APBB2;TCF4;LDB2;INMT
PRDM14 20953172 ChIP-Seq ESCs Human	9/1374	0.0423247	0.154519	0	0	2.07491	6.56167	PREX2;PTPRD;CDH5;SERTAD2;KDR;EBF1;FLNB;PLCB1;THBS1
TAL1 30185409 ChIP-Seq K562 Mouse BoneMarrow Leukemia	7/957	0.0434276	0.157458	0	0	2.29291	7.19207	MACF1;FLT1;ARL15;TSPAN7;ITGA8;S1PR1;CP
SMAD4 21741376 ChIP-Seq EPCs Human	10/1603	0.043638	0.157458	0	0	1.98487	6.21626	PTPRD;KLF7;CD93;ARL15;HEG1;EMP1;FLNB;LDB2;SOD3;HSPA1B
BCL6 25482012 ChIP-Seq CML-JURL-MK1 Human	10/1605	0.04395	0.157458	0	0	1.98216	6.19367	KDM6B;CDH5;CD93;ARL15;KDR;EBF1;LTBP4;EMP1;HIVEP2;MATN4
LYL1 30185409 ChIP-Seq K562 Mouse BoneMarrow Leukemia	7/960	0.0440427	0.157458	0	0	2.28533	7.13616	MACF1;FLT1;ARL15;TSPAN7;ITGA8;S1PR1;CP
NUCKS1 24931609 ChIP-Seq HEPATOCYTES Mouse	5/570	0.0444218	0.157494	0	0	2.72047	8.4716	SPAG9;S1PR1;FN1;TCF4;VCL
PRDM16 22522345 ChIP-ChIP PALATE MESENCHYMAL Mouse	2/99	0.0447373	0.157494	0	0	6.1965	19.2522	KDR;LTBP4
TRP63 18441228 ChIP-ChIP KERATINOCYTES Mouse	2/99	0.0447373	0.157494	0	0	6.1965	19.2522	VCAM1;VIM
FOXO3 23340844 ChIP-Seq DLD1 Human	5/576	0.0461058	0.16092	0	0	2.69105	8.27986	S1PR1;FLNB;PLCB1;PDLIM5;THBS1
CDX2 22108803 ChIP-Seq LS180 Human	10/1619	0.046177	0.16092	0	0	1.96342	6.03804	PREX2;CDH5;COL1A2;PCOLCE2;HEG1;EBF1;FLNB;APBB2;HIVEP2;PLCB1
UTX 26944678 Chip-Seq JUKART Human	10/1621	0.0465014	0.161236	0	0	1.96077	6.01616	KDM6B;MACF1;KLF7;MFAP4;FLT1;SERTAD2;OGN;HIVEP2;VIM;TMSB10
NR3C2 34362910 ChIP-Seq WistarRat Hippocampus Stress	7/974	0.046988	0.162109	0	0	2.25058	6.88197	DOCK10;MACF1;ARL15;ITGA8;TCF4;ADAMTS9;VCL
P63 26484246 Chip-Seq KERATINOCYTES Human	10/1627	0.0474839	0.162497	0	0	1.95285	5.95105	KDM6B;KLF7;MFAP4;CALCRL;SEMA3C;RHOJ;TSPAN7;EMP1;HIVEP2;PDLIM5
CDH4 35650610 ChIP-Seq mESC Mouse Stem Autism	6/774	0.0475715	0.162497	0	0	2.41482	7.35438	SPAG9;MACF1;ARL15;TMSB10;VCL;HSPA1B
SPI1 20517297 ChIP-Seq HL60 Human	7/990	0.0505072	0.171675	0	0	2.21208	6.60447	CDH5;FLT1;HEG1;MGP;HIVEP2;PDLIM5;MATN4
WDR5 24793694 ChIP-Seq LNCAP Human	5/592	0.0507824	0.171764	0	0	2.61553	7.79482	CDH5;PCOLCE2;ARL15;VIM;ENG
EZH2 27294783 Chip-Seq ESCs Mouse	10/1649	0.0512082	0.172359	0	0	1.92432	5.71881	DOCK10;PLVAP;PTPRB;EBF1;ITGA8;KCNQ5;HIVEP2;SOD3;HSPA1B;HSPA1A
OCT4 18692474 ChIP-Seq MEFs Mouse	10/1655	0.0522575	0.173872	0	0	1.91668	5.65721	CDH5;PTPRB;SERTAD2;EBF1;FN1;TCF4;HIVEP2;TMSB10;INMT;HSPA1B
CHD4 35695185 ChIP-Seq nicBasalRootGanglia Mouse Embryo	12/2119	0.0522874	0.173872	0	0	1.81283	5.34967	MACF1;MFAP4;FMNL2;AOPEP;ARL15;SERTAD2;APBB2;TCF4;HIVEP2;TMSB10;VCL;ADGRL3
HIF1A 21447827 ChIP-Seq MCF-7 Human	3/248	0.0524239	0.173872	0	0	3.7087	10.9347	AKAP12;PTPRB;SERTAD2
IRF4 20064451 ChIP-Seq CD4+T Mouse	6/795	0.0529176	0.173872	0	0	2.34797	6.90073	MACF1;FMNL2;LTBP4;APBB2;VIM;PDLIM5
CBP 20019798 ChIP-Seq JUKART Human	6/795	0.0529176	0.173872	0	0	2.34797	6.90073	MACF1;FMNL2;LTBP4;APBB2;VIM;PDLIM5
LDB1 21186366 ChIP-Seq BM-HSCs Mouse	9/1435	0.0532015	0.173977	0	0	1.97963	5.80757	KDM6B;PTPRD;CXCL10;SERTAD2;MGP;HIVEP2;VIM;SOD3;ENG
POU2F1 35413990 ChIP-Seq Human ARnegCRProstateCancer	4/418	0.0539055	0.175447	0	0	2.94656	8.60549	SPAG9;PTPRD;VCAM1;SEMA3C
KDM2B 26808549 Chip-Seq SUP-B15 Human	10/1666	0.0542187	0.175638	0	0	1.9028	5.54614	KDM6B;CDH5;FLT1;LTBP4;S1PR1;HIVEP2;VIM;VCL;HSPA1B;ENG
CDX2 19796622 ChIP-Seq MESCs Mouse	3/252	0.0544959	0.175711	0	0	3.64838	10.6154	PTPRB;THBS1;VCL
KDM2B 26808549 Chip-Seq K562 Human	10/1673	0.0554924	0.178092	0	0	1.89406	5.4767	FLT1;FMNL2;SERTAD2;HEG1;LTBP4;S1PR1;HIVEP2;VIM;VCL;HSPA1A
MYC 19079543 ChIP-ChIP MESCs Mouse	7/1013	0.0558557	0.178428	0	0	2.15888	6.22834	AKAP12;KLF7;PLVAP;SERTAD2;TSPAN7;LTBP4;APBB2
EGR1 20690147 ChIP-Seq ERYTHROLEUKEMIA Human	23/4931	0.0564726	0.179446	0	0	1.56457	4.49659	PRKCG;SPAG9;MACF1;TAGLN;SEMA3C;ARL15;EBF1;BGN;LTBP4;THBS1;INMT;AKAP12;PTPRD;CDH5;FMNL2;SERTAD2;KDR;KCNQ5;TCF4;HIVEP2;TMSB10;VCL;HSPA1A
ELF3 26769127 Chip-Seq PDAC-Cell Line Human	10/1680	0.056786	0.179446	0	0	1.8854	5.40821	DOCK10;SPAG9;KLF7;VCAM1;EMP1;TCF4;VIM;ADAMTS9;SOD3;VCL
GATA1 30185409 ChIP-Seq K562 Mouse BoneMarrow Leukemia	6/810	0.0569545	0.179446	0	0	2.30236	6.59742	MACF1;FLT1;ARL15;TSPAN7;S1PR1;CP
SUZ12 18692474 ChIP-Seq MEFs Mouse	7/1019	0.0573077	0.179653	0	0	2.1454	6.13439	FLT1;SEMA3C;KDR;EBF1;HIVEP2;MATN4;SOD3
RXR 22108803 ChIP-Seq LS180 Human	4/428	0.0578231	0.179653	0	0	2.87559	8.19648	EMP1;TCF4;LDB2;ADAMTS9
SOX3 22085726 ChIP-Seq MUSCLE Mouse	9/1459	0.0579483	0.179653	0	0	1.94434	5.53787	KDM6B;KLF7;OGN;KDR;EBF1;BGN;EMP1;FLNB;APBB2
CEBPB 26923725 Chip-Seq MESODERM Mouse	6/814	0.0580619	0.179653	0	0	2.29048	6.51928	AKAP12;PCOLCE2;ARL15;RHOJ;KCNQ5;TCF4
MEIS1 26253404 ChIP-Seq OPTIC CUPS Mouse	9/1461	0.058356	0.179757	0	0	1.94145	5.51603	PTPRD;COL1A2;KDR;EBF1;FLNB;APBB2;VIM;PDLIM5;ADAMTS9
STAT4 19710469 ChIP-ChIP TH1 Mouse	7/1027	0.0592803	0.181793	0	0	2.12768	6.0117	DOCK10;KLF7;CXCL10;EMP1;SERPING1;KCNQ5;VIM
POU5F1 16153702 ChIP-ChIP HESCs Human	4/433	0.0598383	0.182692	0	0	2.84135	8.00154	SPAG9;KLF7;KDR;TCF4
EZH2 27294783 Chip-Seq NPCs Mouse	7/1032	0.0605346	0.183561	0	0	2.11674	5.93648	AKAP12;PREX2;DOCK10;KLF7;FN1;KCNQ5;HIVEP2
STAT3 1855785 ChIP-Seq MESCs Mouse	4/435	0.0606549	0.183561	0	0	2.82787	7.92527	ARL15;FN1;APBB2;TCF4
TAL1 21186366 ChIP-Seq BM-HSCs Mouse	9/1477	0.0616858	0.185343	0	0	1.91863	5.34472	AKAP12;KDM6B;SPAG9;PTPRB;ARL15;SERTAD2;EBF1;FLNB;HIVEP2
MYC 30127528 ChIP-Seq KELLY Human Brain Neuroblastoma	20/4188	0.0622094	0.185343	0	0	1.5759	4.37666	PRKCG;SEMA3C;PCOLCE2;ARL15;LTBP4;LDB2;AKAP12;PTPRD;KLF7;FMNL2;AOPEP;SERTAD2;TSPAN7;KCNQ5;FLNB;APBB2;HIVEP2;PLCB1;PDLIM5;HSPA1B
EED 16625203 ChIP-ChIP MESCs Mouse	5/628	0.0622987	0.185343	0	0	2.45981	6.82797	FLT1;EBF1;MATN4;HSPA1B;HSPA1A
TP53 22573176 ChIP-Seq HFKS Human	7/1039	0.0623182	0.185343	0	0	2.1016	5.833	PREX2;ZEB1;ARL15;EBF1;VIM;PLCB1;PDLIM5
TP53 16413492 ChIP-PET HCT116 Human	3/269	0.0637337	0.188739	0	0	3.41226	9.3941	SPAG9;APBB2;VIM
ESRRB 18555785 Chip-Seq ESCs Mouse	9/1496	0.0657978	0.193194	0	0	1.89216	5.14889	PREX2;DOCK10;KLF7;FMNL2;FN1;KCNQ5;VIM;PLCB1;THBS1
FLI1 21867929 ChIP-Seq TH2 Mouse	9/1496	0.0657978	0.193194	0	0	1.89216	5.14889	AKAP12;KDM6B;SPAG9;PTPRB;SERTAD2;RHOJ;EBF1;FLNB;HIVEP2
JARID2 20075857 ChIP-Seq MESCs Mouse	7/1055	0.0665168	0.194148	0	0	2.06776	5.60426	DOCK10;FLT1;EBF1;KCNQ5;HIVEP2;MATN4;SOD3
IRF8 27001747 Chip-Seq BMDM Mouse	9/1500	0.0666855	0.194148	0	0	1.88668	5.10868	DOCK10;KDM6B;CXCL10;ZEB1;CALCRL;CD93;ITGA8;S1PR1;FLNB
SOX6 21985497 ChIP-Seq MYOTUBES Mouse	9/1504	0.0675809	0.195161	0	0	1.88122	5.06882	AKAP12;PREX2;DOCK10;KLF7;PTPRB;EBF1;FN1;KCNQ5;HIVEP2
IKZF1 21737484 ChIP-ChIP HCT116 Human	2/125	0.0675994	0.195161	0	0	4.88027	13.1482	PRKCG;ADAMTS9
NR3C1 34362910 ChIP-Seq WistarRat Hippocampus	5/647	0.0689316	0.197379	0	0	2.38466	6.37811	FLT1;FLNB;TCF4;ADAMTS9;ADGRL3
GF1B 26923725 Chip-Seq HPCs Mouse	8/1284	0.0689396	0.197379	0	0	1.94943	5.21379	CDH5;KLF7;FLT1;SERTAD2;KDR;VIM;INMT;VCL
NR4A2 19515692 ChIP-ChIP MN9D Mouse	2/128	0.0704439	0.200853	0	0	4.76335	12.6369	KLF7;PDLIM5
RUNX1 30185409 ChIP-Seq HPC Mouse BoneMarrow Leukemia	14/2724	0.0721786	0.204244	0	0	1.64759	4.33087	KDM6B;PLVAP;FLT1;CD93;FN1;THBS1;LYVE1;CP;CDH5;ZEB1;SERTAD2;APBB2;HIVEP2;VCL
E2F2 33952803 ChIP-Seq Patient Human Synovium	45679	0.0722255	0.204244	0	0	14.1514	37.1893	THBS1
SUZ12 27294783 Chip-Seq NPCs Mouse	5/658	0.0729462	0.20544	0	0	2.34315	6.13445	PREX2;DOCK10;KLF7;FN1;KCNQ5
GATA1 30185409 ChIP-Seq HPC Mouse BoneMarrow Leukemia	6/874	0.0762405	0.213845	0	0	2.12546	5.47065	PLVAP;FLT1;SERTAD2;EBF1;THBS1;VCL
RAD21 21589869 ChIP-Seq MESCs Mouse	9/1546	0.0774486	0.216354	0	0	1.82565	4.67026	KDM6B;COL1A2;LTBP4;S1PR1;FLNB;VIM;ADAMTS9;THBS1;INMT
IRF1 19129219 ChIP-ChIP H3396 Human	2/136	0.0782162	0.217615	0	0	4.47716	11.409	AKAP12;HEG1
RBPJ 22232070 ChIP-Seq NCS Mouse	45681	0.0785307	0.217615	0	0	12.9195	32.8707	KLF7
RELB 30642670 ChIP-Seq CTB1 Human Placenta Inflammation	2/139	0.0811979	0.224106	0	0	4.37846	10.9937	CD93;EMP1
SOX2 18692474 ChIP-Seq MEFs Mouse	9/1566	0.0824487	0.226652	0	0	1.80024	4.49263	SPAG9;SERTAD2;EBF1;FN1;TCF4;VIM;TMSB10;INMT;HSPA1B
PU 27001747 Chip-Seq BMDM Mouse	9/1573	0.0842449	0.230671	0	0	1.7915	4.43221	PREX2;DOCK10;KLF7;MFAP4;RHOJ;KCNQ5;HIVEP2;PDLIM5;VCL
MEIS1 26923725 Chip-Seq HEMOGENIC-ENDOTHELIUM Mouse	6/899	0.0846821	0.230951	0	0	2.06325	5.09386	CDH5;FLT1;FMNL2;SERTAD2;FN1;LDB2
AR 27270436 ChIP-Seq VCaP Human Prostate Carcinoma	17/3565	0.0861409	0.234005	0	0	1.53927	3.77394	SPAG9;FLT1;SEMA3C;PCOLCE2;ARL15;EBF1;THBS1;AKAP12;PREX2;KLF7;SERTAD2;MGP;FLNB;HIVEP2;ADAMTS9;TMSB10;VCL
FOXA1 27270436 ChIP-Seq LNCaP Human Prostate Carcinoma	10/1822	0.0874673	0.236242	0	0	1.72414	4.20084	PTPRB;HEG1;MGP;FLNB;ADAMTS9;THBS1;CP;INMT;VCL;HSPA1B
GATA1 22025678 ChIP-Seq K562 Human	45684	0.0879095	0.236242	0	0	11.4271	27.7844	INMT
ETV1 20927104 ChIP-Seq GIST48 Human	9/1588	0.0881745	0.236242	0	0	1.77303	4.30569	DOCK10;MACF1;CALCRL;VCAM1;FMNL2;PCOLCE2;SERTAD2;S1PR1;LDB2
OCT1 27270436 Chip-Seq PROSTATE Human	9/1591	0.0889736	0.236242	0	0	1.76938	4.28086	PREX2;CD93;SERTAD2;HEG1;KCNQ5;APBB2;TCF4;VIM;ADAMTS9
POU2F1 27270436 ChIP-Seq LNCaP Human Prostate Carcinoma	4/498	0.0893708	0.236242	0	0	2.45926	5.93902	AKAP12;KDM6B;MFAP4;FLNB
PHC1 16625203 ChIP-ChIP MESCs Mouse	5/700	0.0894369	0.236242	0	0	2.19676	5.30346	FLT1;EBF1;MATN4;HSPA1B;HSPA1A
CBP 21632823 ChIP-Seq H3396 Human	9/1593	0.0895088	0.236242	0	0	1.76695	4.26439	PTPRB;FLT1;ZEB1;RHOJ;ITGA8;EMP1;VIM;LYVE1;VCL
RUNX2 24655370 ChIP-Seq MC3T3E1 Mouse Bone	20/4374	0.0899067	0.236242	0	0	1.49077	3.59125	SPAG9;MACF1;FLT1;SEMA3C;EMP1;THBS1;SOD3;CP;FMNL2;COL1A2;AOPEP;MGP;OGN;ITGA8;S1PR1;APBB2;VIM;PLCB1;PDLIM5;TMSB10
TAF2 19829295 ChIP-Seq ESCs Human	9/1595	0.0900459	0.236242	0	0	1.76453	4.24799	DOCK10;CDH5;CALCRL;ITGA8;FN1;TCF4;VIM;PDLIM5;CP
GATA4 25053715 ChIP-Seq YYC3 Human	9/1602	0.0919413	0.240301	0	0	1.7561	4.19113	KDM6B;TAGLN;PTPRB;HEG1;LTBP4;FLNB;PLCB1;PDLIM5;CP
NCOR 22465074 ChIP-Seq MACROPHAGES Mouse	9/1604	0.0924873	0.240816	0	0	1.75371	4.17503	DOCK10;CXCL10;CALCRL;KDR;APBB2;TCF4;HIVEP2;VIM;PDLIM5
RUNX 20019798 ChIP-Seq JUKART Human	4/505	0.092909	0.241004	0	0	2.42403	5.75982	MACF1;S1PR1;THBS1;VCL
ETS2 20176728 ChIP-ChIP TROPHOBLAST STEM CELLS Mouse	2/151	0.093465	0.241539	0	0	4.02339	9.53611	KLF7;APBB2
ISL1 30127528 ChIP-Seq KELLY Human Brain Neuroblastoma	2/152	0.0945106	0.24333	0	0	3.99636	9.42759	MACF1;TCF4
SOX9 25088423 ChIP-ChIP EMBRYONIC GONADS Mouse	9/1619	0.0966442	0.247898	0	0	1.73595	4.05643	MFAP4;FLT1;COL1A2;RHOJ;KDR;BGN;SERPING1;SOD3;VCL
EGR1 23403033 ChIP-Seq LIVER Mouse	4/516	0.0986036	0.251987	0	0	2.37061	5.49186	SERPING1;THBS1;HSPA1B;HSPA1A
SMAD4 19686287 ChIP-ChIP HaCaT Human	3/326	0.099471	0.252	0	0	2.80195	6.4666	SPAG9;EMP1;THBS1
NCOR1 26117541 ChIP-Seq K562 Human	9/1631	0.100049	0.252	0	0	1.72198	3.96416	KDM6B;PTPRB;KDR;LTBP4;TCF4;VIM;INMT;VCL;ENG
MAF 26560356 Chip-Seq TH1 Human	9/1631	0.100049	0.252	0	0	1.72198	3.96416	DOCK10;KDM6B;SPAG9;S1PR1;KCNQ5;TCF4;VIM;TMSB10;HSPA1A
RING1B 27294783 Chip-Seq NPCs Mouse	9/1632	0.100336	0.252	0	0	1.72082	3.95658	DOCK10;KDM6B;MACF1;FLT1;SERTAD2;EBF1;KCNQ5;HIVEP2;PDLIM5
FOXP2 21765815 ChIP-ChIP NEURO2A Mouse	5/726	0.10055	0.252	0	0	2.11468	4.85762	SPAG9;FLT1;RHOJ;TCF4;LDB2
TCF7 22412390 ChIP-Seq EML Mouse	9/1635	0.101199	0.252	0	0	1.71737	3.93391	KDM6B;KLF7;FMNL2;SERTAD2;S1PR1;KCNQ5;FLNB;HIVEP2;PDLIM5
BMI1 19503595 ChIP-Seq MEFsC Mouse	4/521	0.101246	0.252	0	0	2.34707	5.37528	AKAP12;MACF1;MGP;HIVEP2
SOX2 30713093 ChIP-Seq Epithelial Human Tongue SCC	6/945	0.101531	0.252	0	0	1.95744	4.47743	KLF7;CALCRL;AOPEP;OGN;EMP1;HSPA1B
POU5F1 18700969 ChIP-ChIP MESCs Mouse	3/330	0.102233	0.252259	0	0	2.76711	6.31041	AKAP12;SERTAD2;EBF1
LMO2 26923725 Chip-Seq HEMANGIOBLAST Mouse	8/1404	0.102709	0.252259	0	0	1.77039	4.02915	PTPRD;PTPRB;ZEB1;CALCRL;EBF1;FN1;LDB2;TMSB10
YY1 23942234 ChIP-Seq MYOBLASTS AND MYOTUBES Mouse	7/1173	0.102732	0.252259	0	0	1.84689	4.20285	PTPRD;MACF1;SEMA3C;KCNQ5;APBB2;TCF4;PLCB1
NFE2 27457419 Chip-Seq LIVER Mouse	5/735	0.104555	0.255825	0	0	2.08763	4.71396	PREX2;DOCK10;KLF7;FN1;KCNQ5
STAT6 20620947 ChIP-Seq CD4 POS T Human	3/334	0.105025	0.256069	0	0	2.73312	6.15922	MACF1;HEG1;HIVEP2
UBF1/2 26484160 Chip-Seq HMEC-DERIVED Human	9/1650	0.105583	0.256522	0	0	1.70028	3.82266	PRKCG;HEG1;MGP;S1PR1;FN1;EMP1;VIM;ADAMTS9;TMSB10
STAT6 21828071 ChIP-Seq BEAS2B Human	1/33	0.106386	0.257565	0	0	9.28172	20.7974	KDM6B
RCOR3 21632747 ChIP-Seq MESCs Mouse	11/2142	0.107059	0.258289	0	0	1.61205	3.60193	PREX2;PTPRD;ZEB1;ARL15;HEG1;LTBP4;S1PR1;FLNB;VIM;MATN4;SOD3
MYBL2 22936984 ChIP-ChIP MESCs Mouse	8/1419	0.107498	0.258444	0	0	1.75015	3.90334	AKAP12;KLF7;SERTAD2;OGN;SERPING1;APBB2;TCF4;HSPA1A
FOXA1 26769127 Chip-Seq PDAC-Cell Line Human	9/1658	0.107965	0.258667	0	0	1.69129	3.76471	SPAG9;KLF7;VCAM1;MGP;EMP1;PDLIM5;THBS1;CP;VCL
EZH2 22144423 ChIP-Seq EOC Human	1/34	0.109429	0.261266	0	0	9	19.9123	ITGA8
TP63 19390658 ChIP-ChIP HaCaT Human	2/167	0.110586	0.263119	0	0	3.6303	7.99377	ZEB1;SERTAD2
CUX1 19635798 ChIP-ChIP MULTIPLE CANCER TYPES Human	9/1669	0.111292	0.263888	0	0	1.67907	3.68656	MGP;EMP1;TCF4;VIM;PLCB1;THBS1;CP;HSPA1B;ENG
PCGF2 27294783 Chip-Seq NPCs Mouse	3/346	0.113583	0.26695	0	0	2.63588	5.73363	DOCK10;KLF7;FN1
ELK1 22589737 ChIP-Seq MCF10A Human	5/755	0.113735	0.26695	0	0	2.02984	4.41263	CD93;FLNB;APBB2;PDLIM5;THBS1
TCF3 18692474 ChIP-Seq MESCs Mouse	6/976	0.113827	0.26695	0	0	1.89179	4.111	SPAG9;ARL15;HEG1;FN1;TCF4;VIM
RNF2 27304074 Chip-Seq ESCs Mouse	7/1205	0.114131	0.26695	0	0	1.79449	3.89479	DOCK10;PTPRD;FLT1;EBF1;KCNQ5;HIVEP2;MATN4
SALL4 18804426 ChIP-ChIP MESCs Mouse	5/761	0.116565	0.27113	0	0	2.0131	4.32678	AKAP12;FN1;HIVEP2;VIM;PDLIM5
WT1 19549856 ChIP-ChIP CCG9911 Human	2/173	0.117207	0.27113	0	0	3.50186	7.50733	TCF4;HSPA1A
ELK3 25401928 ChIP-Seq HUVEC Human	9/1689	0.11749	0.27113	0	0	1.65726	3.54887	AKAP12;KDM6B;CDH5;CD93;LTBP4;S1PR1;FLNB;VIM;ADAMTS9
P300 27058665 Chip-Seq ZR-75-30cells Human	9/1689	0.11749	0.27113	0	0	1.65726	3.54887	MACF1;SEMA3C;SERTAD2;MGP;S1PR1;EMP1;HIVEP2;THBS1;VCL
NACC1 18358816 ChIP-ChIP MESCs Mouse	4/554	0.119494	0.274837	0	0	2.2025	4.67918	AKAP12;PTPRB;ARL15;SERTAD2
PPARD 23208498 ChIP-Seq MDA-MB-231 Human	3/357	0.121655	0.278877	0	0	2.55254	5.3771	ZEB1;VCAM1;FLNB
SOX11 23321250 ChIP-ChIP Z138-A519-JVM2 Human	5/773	0.122324	0.279483	0	0	1.98041	4.16099	PRKCG;SPAG9;COL1A2;APBB2;VCL
PU.1 20176806 ChIP-Seq MACROPHAGES Mouse	8/1469	0.124353	0.28318	0	0	1.68569	3.51405	KDM6B;CALCRL;FMNL2;CD93;FN1;KCNQ5;VIM;INMT
FOXA1 33576154 ChIP-Seq Human HilarLN ProstateCancer	5/781	0.126238	0.286528	0	0	1.95917	4.05467	KLF7;SEMA3C;FLNB;HIVEP2;CP
SCL 21571218 ChIP-Seq MEGAKARYOCYTES Human	8/1478	0.127531	0.288513	0	0	1.67456	3.44858	DOCK10;KLF7;FMNL2;CD93;ARL15;S1PR1;APBB2;THBS1
MYC 22102868 ChIP-Seq BL Human	4/569	0.128236	0.288841	0	0	2.14237	4.40016	KDM6B;EBF1;HIVEP2;ENG
EOMES 20176728 ChIP-ChIP TSCs Mouse	7/1243	0.128513	0.288841	0	0	1.7358	3.56137	SPAG9;KLF7;ARL15;SERTAD2;APBB2;VCL;ENG
GRHL2 25758223 ChIP-Seq PLACENTA Mouse	5/788	0.129711	0.290587	0	0	1.94095	3.96428	PCOLCE2;TCF4;HIVEP2;VIM;INMT
STAT5A 24692510 ChIP-Seq Epithelium Mouse Mammary	10/1977	0.130852	0.292193	0	0	1.57469	3.20243	MACF1;SEMA3C;PCOLCE2;ARL15;SERTAD2;EMP1;FLNB;HIVEP2;ADAMTS9;CP
CTCF 18555785 Chip-Seq ESCs Mouse	8/1492	0.132561	0.294105	0	0	1.6575	3.34934	PREX2;DOCK10;KLF7;ITGA8;FN1;KCNQ5;PLCB1;THBS1
CRX 20693478 ChIP-Seq RETINA Mouse	8/1492	0.132561	0.294105	0	0	1.6575	3.34934	AKAP12;PREX2;DOCK10;KLF7;SERTAD2;FN1;KCNQ5;HIVEP2
NR3C2 34362910 ChIP-Seq WistarRat Hippocampus	8/1496	0.134017	0.296383	0	0	1.65269	3.32156	DOCK10;PRKCG;PTPRD;SEMA3C;LTBP4;TCF4;ADAMTS9;ADGRL3
PPARG 19300518 ChIP-PET 3T3-L1 Mouse	2/191	0.137635	0.303414	0	0	3.16546	6.27758	SERTAD2;RHOJ
PU.1 20513432 ChIP-Seq MACROPHAGES Mouse	8/1509	0.138807	0.304429	0	0	1.63722	3.23297	KDM6B;SPAG9;CALCRL;FMNL2;CD93;FN1;TCF4;VIM
VDR 20736230 ChIP-Seq LYMPHOBLASTOID Human	3/381	0.139972	0.304429	0	0	2.38755	4.69467	PLVAP;HEG1;SOD3
SMAD3 21741376 ChIP-Seq EPCs Human	7/1272	0.140091	0.304429	0	0	1.69337	3.32826	PTPRD;CD93;EMP1;KCNQ5;FLNB;TCF4;PLCB1
KDM5B 21448134 ChIP-Seq MESCs Mouse	14/3030	0.140097	0.304429	0	0	1.45412	2.85796	SPAG9;MACF1;FLT1;EBF1;FN1;LDB2;AKAP12;MFAP4;FMNL2;SERTAD2;FLNB;APBB2;HIVEP2;VCL
PIAS1 25552417 ChIP-Seq VCAP Human	4/589	0.140302	0.304429	0	0	2.06699	4.05948	PREX2;DOCK10;PTPRB;SERTAD2
CLOCK 20551151 ChIP-Seq 293T Human	3/382	0.140755	0.304454	0	0	2.38112	4.66876	TMSB10;INMT;VCL
AR 35413990 ChIP-Seq Human ARposCRProstateCancer	4/594	0.143389	0.309182	0	0	2.04894	3.97944	VCAM1;AOPEP;SEMA3C;CP
MNX1 26342078 ChIP-Seq MIN6-4N Mouse	8/1533	0.147881	0.316887	0	0	1.60936	3.07604	AKAP12;DOCK10;ARL15;SERTAD2;FN1;KCNQ5;HIVEP2;VCL
NANOG 18692474 ChIP-Seq MEFs Mouse	8/1533	0.147881	0.316887	0	0	1.60936	3.07604	CDH5;FLT1;SERTAD2;HEG1;FN1;TCF4;VIM;TMSB10
AR 19668381 ChIP-Seq PC3 Human	13/2803	0.149431	0.319218	0	0	1.45224	2.76059	MACF1;EBF1;LDB2;THBS1;AKAP12;PTPRD;RHOJ;TSPAN7;KDR;PDLIM5;MATN4;VCL;ENG
TBP 23326641 ChIP-Seq C3H10T1-2 Mouse	4/607	0.151541	0.322726	0	0	2.00342	3.78025	EBF1;TCF4;HIVEP2;VIM
CBX2 27304074 Chip-Seq ESCs Mouse	4/609	0.152811	0.324429	0	0	1.99659	3.7507	FLT1;SEMA3C;EBF1;LDB2
TCF3 18692474 ChIP-Seq MEFs Mouse	4/611	0.154085	0.326131	0	0	1.98981	3.72143	SPAG9;FN1;TCF4;VIM
BRD4 28847988 ChIP-Seq BCBL1 Human Blood Lymphoma	2/206	0.155214	0.327516	0	0	2.93048	5.45934	SERTAD2;PDLIM5
STAT3 20064451 ChIP-Seq CD4+T Mouse	5/843	0.158485	0.333398	0	0	1.80835	3.33115	EMP1;SERPING1;VIM;THBS1;VCL
HNF1A 27111144 ChIP-Seq CD8+TCells Mouse Blood Lymphoma	14/3109	0.162205	0.338815	0	0	1.41039	2.56534	MACF1;CALCRL;ARL15;LTBP4;EMP1;DOCK10;KLF7;ZEB1;SERTAD2;APBB2;HIVEP2;VIM;PDLIM5;TMSB10
DROSHA 22980978 ChIP-Seq HELA Human	3/409	0.162441	0.338815	0	0	2.2197	4.03418	SPAG9;PLVAP;INMT
CTCF 33576154 ChIP-Seq Human PerigastricLN ProstateCancer	11/2328	0.162533	0.338815	0	0	1.46715	2.66563	AKAP12;KDM6B;FLT1;COL1A2;SEMA3C;ITGA8;LTBP4;FLNB;APBB2;PLCB1;THBS1
MYC 19829295 ChIP-Seq ESCs Human	8/1572	0.163246	0.339045	0	0	1.5659	2.83819	PREX2;CALCRL;ARL15;MGP;S1PR1;APBB2;TCF4;PDLIM5
P68 20966046 ChIP-Seq HELA Human	8/1576	0.164864	0.339045	0	0	1.56156	2.81493	KDM6B;CDH5;MACF1;PLVAP;FLT1;PCOLCE2;TCF4;ENG
HNFA 21074721 ChIP-Seq CACO-2 Human	8/1578	0.165676	0.339045	0	0	1.55941	2.80337	MACF1;ZEB1;VCAM1;ITGA8;S1PR1;VIM;LYVE1;VCL
LXR 22158963 ChIP-Seq LIVER Mouse	8/1578	0.165676	0.339045	0	0	1.55941	2.80337	TAGLN;S1PR1;FN1;SERPING1;FLNB;PLCB1;MATN4;CP
RUNX1 26923725 Chip-Seq HPCs Mouse	4/629	0.165735	0.339045	0	0	1.9307	3.47017	CDH5;SERTAD2;EBF1;VIM
NFYA 21822215 ChIP-Seq K562 Human	8/1579	0.166083	0.339045	0	0	1.55833	2.79762	MACF1;PTPRB;FLT1;ZEB1;VCAM1;ITGA8;S1PR1;VIM
TBL1 22424771 ChIP-Seq 293T Human	8/1579	0.166083	0.339045	0	0	1.55833	2.79762	MACF1;FLT1;ZEB1;VCAM1;ITGA8;S1PR1;VIM;THBS1
ASH2L 23239880 ChIP-Seq MESCs Mouse	12/2603	0.16784	0.339521	0	0	1.43417	2.55962	AKAP12;MACF1;FLT1;FMNL2;ARL15;SERTAD2;HEG1;EBF1;APBB2;PDLIM5;INMT;HSPA1B
SOX2 19829295 ChIP-Seq ESCs Human	8/1584	0.168124	0.339521	0	0	1.55296	2.76901	PTPRD;VCAM1;BGN;SERPING1;FLNB;APBB2;HIVEP2;CP
NANOG 19829295 ChIP-Seq ESCs Human	8/1584	0.168124	0.339521	0	0	1.55296	2.76901	PTPRD;VCAM1;BGN;SERPING1;FLNB;APBB2;HIVEP2;CP
DACH1 20351289 ChIP-Seq MDA-MB-231 Human	7/1338	0.168284	0.339521	0	0	1.60371	2.85798	SPAG9;KLF7;ARL15;SERTAD2;TMSB10;VCL;HSPA1B
FOXH1 21741376 ChIP-Seq EPCs Human	8/1586	0.168944	0.339857	0	0	1.55082	2.75766	CD93;ARL15;HEG1;BGN;FN1;KCNQ5;APBB2;HSPA1B
SRY 25088423 ChIP-ChIP EMBRYONIC GONADS Mouse	12/2614	0.171406	0.343321	0	0	1.4272	2.51718	KDM6B;PTPRB;KDR;BGN;FN1;EMP1;HIVEP2;PLCB1;MATN4;INMT;VCL;ENG
PCGF4 22325352 ChIP-Seq 293T-Rex Human	8/1594	0.172241	0.343321	0	0	1.54233	2.71274	DOCK10;MACF1;KLF7;CALCRL;VCAM1;FMNL2;SERTAD2;S1PR1
KLF1 20508144 ChIP-Seq FETAL-LIVER-ERYTHROID Mouse	5/868	0.172381	0.343321	0	0	1.75366	3.08302	PTPRD;CDH5;FLT1;ARL15;EMP1
FOXM1 26456572 ChIP-Seq MCF-7 Human	8/1595	0.172656	0.343321	0	0	1.54127	2.70718	MACF1;SEMA3C;HEG1;MGP;KDR;EMP1;PLCB1;CP
ESET 19884257 ChIP-Seq ESCs Mouse	7/1369	0.182359	0.360257	0	0	1.5646	2.6626	KLF7;ZEB1;PCOLCE2;EBF1;HIVEP2;LYVE1;ENG
GATA1 19941826 ChIP-Seq K562 Human	4/654	0.18243	0.360257	0	0	1.85404	3.15444	FLT1;ARL15;TSPAN7;INMT
AR 21915096 ChIP-Seq LNCaP-1F5 Human	8/1619	0.182739	0.360257	0	0	1.51633	2.57729	AKAP12;FLT1;KDR;S1PR1;TCF4;TMSB10;THBS1;SOD3
GATA3 21867929 ChIP-Seq TH1 Mouse	7/1372	0.183748	0.361214	0	0	1.56091	2.64447	FMNL2;PCOLCE2;SERTAD2;HEG1;KCNQ5;ADAMTS9;HSPA1B
ATF3 27146783 Chip-Seq COLON Human	8/1628	0.186588	0.365756	0	0	1.50716	2.5303	KDM6B;SPAG9;SEMA3C;LTBP4;FLNB;HIVEP2;VIM;THBS1
E2F1 17053090 ChIP-ChIP MCF-7 Human	7/1380	0.187474	0.36645	0	0	1.55114	2.59679	PRKCG;SPAG9;PTPRB;FLT1;LTBP4;PLCB1;THBS1
VDR 24787735 ChIP-Seq THP-1 Human	4/663	0.188576	0.366658	0	0	1.82786	3.04934	VCAM1;CD93;KCNQ5;FLNB
STAT5 23275557 ChIP-Seq MAMMARY-EPITHELIUM Mouse	5/897	0.189084	0.366658	0	0	1.69407	2.82159	SEMA3C;OGN;EMP1;FLNB;CP
SETDB1 19884257 ChIP-Seq MESCs Mouse	8/1634	0.189174	0.366658	0	0	1.50111	2.49947	PREX2;ZEB1;ARL15;EBF1;LTBP4;APBB2;HIVEP2;VCL
CHD1 26751641 Chip-Seq LNCaP Human	8/1647	0.194832	0.376566	0	0	1.48814	2.43403	SPAG9;KDR;FLNB;HIVEP2;VIM;SOD3;VCL;HSPA1B
ZNF263 19887448 ChIP-Seq K562 Human	1/64	0.196128	0.37659	0	0	4.70718	7.66794	ENG
FOXA1 25552417 ChIP-Seq VCAP Human	8/1650	0.196148	0.37659	0	0	1.48518	2.41919	KLF7;SEMA3C;MGP;FLNB;HIVEP2;PLCB1;THBS1;HSPA1B
TET1 21451524 ChIP-Seq MESCs Mouse	7/1400	0.196928	0.37659	0	0	1.52723	2.48161	KDM6B;ZEB1;COL1A2;SERTAD2;MGP;LTBP4;HSPA1B
ATF3 23680149 ChIP-Seq GBM1-GSC Human	8/1652	0.197028	0.37659	0	0	1.48321	2.40935	KDM6B;HEG1;RHOJ;FN1;EMP1;FLNB;VIM;SOD3
NANOG 18692474 ChIP-Seq MESCs Mouse	10/2172	0.199492	0.380248	0	0	1.41711	2.28435	AKAP12;CDH5;FLT1;ARL15;SERTAD2;HEG1;FN1;TCF4;VIM;TMSB10
ADNP 35650610 ChIP-Seq mESC Mouse Stem Autism	3/458	0.204105	0.387968	0	0	1.97569	3.13961	SPAG9;MACF1;FLT1
FOXA1 27197147 Chip-Seq ENDOMETRIOID-ADENOCARCINOMA Human	3/462	0.207615	0.393556	0	0	1.95807	3.07822	PTPRD;FMNL2;CP
RARB 24833708 ChIP-Seq LIVER Mouse	7/1424	0.208528	0.394203	0	0	1.49942	2.35061	VCAM1;PCOLCE2;ARL15;RHOJ;LTBP4;MATN4;VCL
SALL4 18804426 ChIP-ChIP XEN Mouse	4/693	0.20954	0.394344	0	0	1.74556	2.72803	PTPRB;COL1A2;KCNQ5;VIM
GATA2 26923725 Chip-Seq HEMANGIOBLAST Mouse	1/69	0.209746	0.394344	0	0	4.35996	6.80966	DOCK10
ER 23166858 ChIP-Seq MCF-7 Human	4/695	0.210961	0.395553	0	0	1.74032	2.70808	COL1A2;SEMA3C;RHOJ;ADAMTS9
RXRA 24833708 ChIP-Seq LIVER Mouse	7/1434	0.213439	0.399114	0	0	1.4881	2.29823	AKAP12;KDM6B;MFAP4;CXCL10;PCOLCE2;HEG1;SERPING1
PPAR 26484153 Chip-Seq NCI-H1993 Human	5/945	0.217965	0.406475	0	0	1.60351	2.44283	KLF7;VCAM1;SEMA3C;SERTAD2;HEG1
FLI1 26923725 Chip-Seq HEMOGENIC-ENDOTHELIUM Mouse	7/1446	0.219391	0.408033	0	0	1.47474	2.23703	DOCK10;FLT1;COL1A2;PCOLCE2;MGP;EMP1;VCL
ZIC3 20872845 ChIP-ChIP MESCs Mouse	2/259	0.220052	0.408162	0	0	2.31989	3.51206	HIVEP2;VIM
ESR1 15608294 ChIP-ChIP MCF-7 Human	1/74	0.223136	0.412145	0	0	4.06031	6.09037	COL1A2
NELFA 20434984 ChIP-Seq ESCs Mouse	7/1454	0.223394	0.412145	0	0	1.46595	2.19719	KLF7;ARL15;FN1;TCF4;PDLIM5;TMSB10;VCL
JUN 21703547 ChIP-Seq K562 Human	6/1206	0.225883	0.415626	0	0	1.51065	2.24744	MACF1;KLF7;FMNL2;KCNQ5;TCF4;VCL
CEBPB 26923725 Chip-Seq HEMOGENIC-ENDOTHELIUM Mouse	7/1461	0.226919	0.415761	0	0	1.45834	2.16295	PCOLCE2;SERTAD2;KDR;VIM;THBS1;SOD3;VCL
STAT5B 24692510 ChIP-Seq Epithelium Mouse Mammary	3/484	0.227162	0.415761	0	0	1.8664	2.76617	MACF1;ADAMTS9;CP
TCFAP2C 20176728 ChIP-ChIP TROPHOBLAST STEM CELLS Mouse	9/1980	0.227839	0.415897	0	0	1.39006	2.05606	SPAG9;KLF7;PLVAP;ARL15;SERTAD2;KDR;FN1;APBB2;VCL
EZH2 27304074 Chip-Seq ESCs Mouse	4/722	0.230424	0.419505	0	0	1.67253	2.455	FLT1;EBF1;KCNQ5;HIVEP2
RUNX1 17652178 ChIP-ChIP JURKAT Human	4/724	0.231884	0.421052	0	0	1.66771	2.43739	FLT1;RHOJ;OGN;APBB2
NR3C1 23031785 ChIP-Seq PC12 Mouse	4/730	0.236279	0.427343	0	0	1.65341	2.38544	KLF7;ZEB1;HIVEP2;PDLIM5
LUZP1 20508642 ChIP-Seq ESCs Mouse	7/1480	0.236587	0.427343	0	0	1.43805	2.07286	AKAP12;KDM6B;SPAG9;PTPRB;SERTAD2;EBF1;HIVEP2
POU2F1 35413990 ChIP-Seq Human ARposCRProstateCancer	4/732	0.237749	0.42832	0	0	1.6487	2.36842	SEMA3C;FN1;TCF4;CP
FOXP2 23625967 ChIP-Seq PFSK-1 AND SK-N-MC Human	4/733	0.238485	0.428527	0	0	1.64635	2.35996	SERTAD2;THBS1;CP;ENG
FOXO1 23066095 ChIP-Seq LIVER Mouse	2/276	0.241382	0.432607	0	0	2.17408	3.09018	EBF1;HIVEP2
TAL1 20566737 ChIP-Seq PRIMARY FETAL LIVER ERYTHROID Mouse	7/1492	0.242766	0.433369	0	0	1.4255	2.01802	MACF1;KLF7;PLVAP;FLT1;SERTAD2;KDR;LYVE1
CEBPA 20513432 ChIP-Seq MACROPHAGES Mouse	7/1493	0.243284	0.433369	0	0	1.42446	2.01352	KDM6B;FMNL2;CD93;RHOJ;TSPAN7;ITGA8;EMP1
SOX2 21211035 ChIP-Seq GBM Human Brain Glioblastoma	1/82	0.244097	0.433369	0	0	3.65782	5.15822	COL1A2
GATA2 21186366 ChIP-Seq BM-HSCs Mouse	7/1495	0.24432	0.433369	0	0	1.4224	2.00455	AKAP12;KDM6B;SPAG9;PTPRB;SERTAD2;EBF1;HIVEP2
FOXA1 26457646 ChIP-Seq LHSAR Human ProstateCancer	9/2020	0.24557	0.43447	0	0	1.35938	1.9088	SPAG9;KLF7;EMP1;FLNB;TCF4;HIVEP2;CP;HSPA1B;HSPA1A
REST 21632747 ChIP-Seq MESCs Mouse	8/1765	0.249293	0.439929	0	0	1.37924	1.91595	PTPRD;CDH5;KLF7;EBF1;S1PR1;TCF4;LDB2;SOD3
TBX2 35687133 ChIP-Seq MCF-7 Human BreastCancer	4/756	0.255556	0.449832	0	0	1.59408	2.17483	AOPEP;PCOLCE2;SERTAD2;VCL
POU5F1 18358816 ChIP-ChIP MESCs Mouse	3/526	0.265387	0.465947	0	0	1.71281	2.27216	FN1;HSPA1B;HSPA1A
HNF4A 19761587 ChIP-ChIP CACO-2 Human	4/771	0.266831	0.467292	0	0	1.56169	2.06321	SEMA3C;FN1;EMP1;PDLIM5
RXR 22158963 ChIP-Seq LIVER Mouse	7/1546	0.271214	0.473767	0	0	1.37146	1.78954	KDM6B;CXCL10;FN1;FLNB;HIVEP2;PDLIM5;CP
SPI1 22096565 ChIP-ChIP GC-B Mouse	5/1032	0.273495	0.476545	0	0	1.46095	1.89408	SPAG9;KLF7;CXCL10;KCNQ5;CP
HTT 18923047 ChIP-ChIP STHdh Human	2/304	0.276698	0.480911	0	0	1.9697	2.53072	MFAP4;PLCB1
CDKN2AIP 20523734 ChIP-Seq CORTICAL Neurons	1/96	0.279447	0.484082	0	0	3.11658	3.97346	CDH5
BCL6 27268052 Chip-Seq Bcells Human	7/1563	0.280366	0.484082	0	0	1.35522	1.72338	CDH5;PLVAP;FLT1;PCOLCE2;LTBP4;INMT;ENG
CTBP2 25329375 ChIP-Seq LNCAP Human	4/790	0.281247	0.484082	0	0	1.52242	1.93123	PTPRD;SEMA3C;ITGA8;CP
KLF4 18555785 ChIP-Seq MESCs Mouse	8/1830	0.281335	0.484082	0	0	1.32528	1.68074	AKAP12;SPAG9;CDH5;ARL15;SERTAD2;TCF4;PDLIM5;TMSB10
CRX 20693478 ChIP-Seq ADULT RETINA Mouse	3/544	0.28203	0.484082	0	0	1.65429	2.0939	KDM6B;SERTAD2;INMT
SPI1 22790984 ChIP-Seq ERYTHROLEUKEMIA Mouse	7/1572	0.285245	0.488385	0	0	1.34677	1.68939	KDM6B;CXCL10;PLVAP;CALCRL;ARL15;SERTAD2;ENG
SOX2 16153702 ChIP-ChIP HESCs Human	4/797	0.286593	0.489478	0	0	1.50843	1.88508	SPAG9;KDR;VIM;TMSB10
FOXA1 21572438 ChIP-Seq LNCaP Human	7/1578	0.288511	0.49069	0	0	1.34118	1.66712	DOCK10;CDH5;TAGLN;CALCRL;ITGA8;SERPING1;KCNQ5
SMAD 19615063 ChIP-ChIP OVARY Human	1/100	0.289244	0.49069	0	0	2.99005	3.70911	EMP1
SMRT 22465074 ChIP-Seq MACROPHAGES Mouse	7/1580	0.289601	0.49069	0	0	1.33933	1.65977	DOCK10;KDM6B;HIVEP2;PDLIM5;TMSB10;CP;ENG
PHF8 20622854 ChIP-Seq HELA Human	7/1581	0.290147	0.49069	0	0	1.33841	1.6561	DOCK10;CDH5;MFAP4;PLVAP;HEG1;MATN4;ENG
TAF7L 23326641 ChIP-Seq C3H10T1-2 Mouse	3/554	0.291323	0.491337	0	0	1.62343	2.00221	VIM;PLCB1;SOD3
ETV2 25802403 ChIP-Seq MESCs Mouse	4/804	0.291954	0.491337	0	0	1.49469	1.8402	MACF1;TAGLN;HIVEP2;VIM
FOXH1 21741376 ChIP-Seq ESCs Human	7/1589	0.294522	0.494018	0	0	1.33106	1.62709	AKAP12;MFAP4;PLVAP;CD93;BGN;LTBP4;FLNB
VDR 22108803 ChIP-Seq LS180 Human	1/103	0.296505	0.494018	0	0	2.90167	3.52753	ADAMTS9
KLF4 19829295 ChIP-Seq ESCs Human	7/1593	0.296715	0.494018	0	0	1.32741	1.61278	CDH5;CD93;SERTAD2;HEG1;BGN;HIVEP2;ADAMTS9
P300 19829295 ChIP-Seq ESCs Human	7/1594	0.297265	0.494018	0	0	1.32651	1.60923	PREX2;CDH5;KLF7;BGN;S1PR1;VIM;SOD3
SMAD4 21741376 ChIP-Seq ESCs Human	7/1595	0.297814	0.494018	0	0	1.3256	1.60568	AKAP12;KDM6B;SERTAD2;HIVEP2;VIM;THBS1;SOD3
TCF4 32651957 ChIP-Seq PLC/PRF/5 Human Liver Heptoma	3/561	0.297843	0.494018	0	0	1.60248	1.94091	FMNL2;ARL15;S1PR1
SREBP1 19666523 ChIP-Seq LIVER Mouse	3/567	0.30344	0.502095	0	0	1.58494	1.89016	PTPRD;PCOLCE2;FN1
STAT1 17558387 ChIP-Seq HELA Human	6/1349	0.309176	0.509227	0	0	1.33949	1.57235	KDM6B;SEMA3C;TSPAN7;LTBP4;HIVEP2;SOD3
GATA3 27048872 Chip-Seq THYMUS Human	7/1617	0.309958	0.509227	0	0	1.30592	1.52964	KDM6B;TAGLN;ZEB1;FLNB;HIVEP2;VIM;ENG
TET1 21490601 ChIP-Seq MESCs Mouse	7/1618	0.310513	0.509227	0	0	1.30503	1.52628	KDM6B;PLVAP;PTPRB;FLT1;FMNL2;HIVEP2;MATN4
PITX1 30713093 ChIP-Seq Epithelial Human Tongue SCC	1/109	0.31081	0.509227	0	0	2.73964	3.20146	OGN
GF1 26923725 Chip-Seq HPCs Mouse	5/1089	0.311478	0.509227	0	0	1.37996	1.60962	CDH5;FLT1;SERTAD2;EBF1;VIM
SMRT 27268052 Chip-Seq Bcells Human	7/1621	0.312178	0.509227	0	0	1.3024	1.51622	FMNL2;PCOLCE2;ARL15;SERTAD2;EBF1;FLNB;HIVEP2
FOXA1 33576154 ChIP-Seq Human Lung ProstateCancer	15/3825	0.313393	0.510004	0	0	1.19759	1.38956	SEMA3C;HEG1;EMP1;THBS1;SOD3;CP;INMT;AKAP12;KLF7;FLNB;TCF4;ADAMTS9;TMSB10;VCL;HSPA1B
CREB1 26743006 Chip-Seq LNCaP-abl Human	7/1626	0.314958	0.510445	0	0	1.29802	1.49962	KDM6B;COL1A2;HEG1;FLNB;VIM;PDLIM5;MATN4
RCOR1 19997604 ChIP-ChIP NEURONS Mouse	5/1095	0.315527	0.510445	0	0	1.37192	1.58253	SPAG9;VCAM1;OGN;PDLIM5;CP
FOXP1 21924763 ChIP-Seq HESCs Human	13/3273	0.315884	0.510445	0	0	1.20879	1.39298	PRKCG;KDM6B;PLVAP;SEMA3C;EBF1;LTBP4;LDB2;SERTAD2;TCF4;HIVEP2;PDLIM5;TMSB10;HSPA1A
GATA3 24758297 ChIP-Seq MCF-7 Human	7/1629	0.316628	0.510451	0	0	1.29541	1.48975	KLF7;MFAP4;ARL15;MGP;ITGA8;HIVEP2;PLCB1
MYCN 28898695 ChIP-Seq NB1643 Human Nerve Neuroblastoma	9/2184	0.322842	0.519256	0	0	1.24538	1.40801	AKAP12;SPAG9;MFAP4;PTPRB;EBF1;S1PR1;TCF4;LDB2;HIVEP2
SOX2 18358816 ChIP-ChIP MESCs Mouse	3/591	0.325876	0.522917	0	0	1.51837	1.70245	SERTAD2;FN1;VIM
JUN 27471255 ChIP-Seq Chondrocytes Mouse Rib	16/4145	0.328089	0.525247	0	0	1.17764	1.31244	SPAG9;MACF1;CALCRL;BGN;FN1;EMP1;THBS1;CP;AOPEP;SERTAD2;MGP;FLNB;TCF4;PLCB1;TMSB10;VCL
RNF2 16625203 ChIP-ChIP MESCs Mouse	4/854	0.330614	0.528064	0	0	1.40309	1.55294	FLT1;EBF1;HSPA1B;HSPA1A
ESR1 26153859 ChIP-Seq MCF-7 Human BreastCancer	14/3597	0.333768	0.528605	0	0	1.18298	1.2981	MACF1;SEMA3C;LTBP4;THBS1;CP;CDH5;KLF7;AOPEP;SERTAD2;MGP;KCNQ5;FLNB;ADAMTS9;TMSB10
KDM2B 26808549 Chip-Seq JURKAT Human	7/1660	0.333987	0.528605	0	0	1.26896	1.39161	KDM6B;FLT1;HEG1;LTBP4;S1PR1;HIVEP2;VIM
RUNX2 22187159 ChIP-Seq C42B Human ProstateCancer	1/119	0.334017	0.528605	0	0	2.5062	2.74821	FLT1
ARID1A 32646524 ChIP-Seq H9 Human BoneMarrow Lymphoma	1/119	0.334017	0.528605	0	0	2.5062	2.74821	FLT1
BMI1 23680149 ChIP-Seq NPCS Mouse	4/860	0.335284	0.529396	0	0	1.39282	1.52204	SEMA3C;EBF1;S1PR1;EMP1
ETS1 22383799 ChIP-Seq G1ME Mouse	6/1394	0.336602	0.530257	0	0	1.29293	1.40781	KDM6B;KLF7;SERTAD2;TCF4;PDLIM5;VCL
KLF6 26769127 Chip-Seq PDAC-Cell Line Human	7/1666	0.337367	0.530257	0	0	1.26396	1.3734	SPAG9;KLF7;FMNL2;PCOLCE2;HIVEP2;VIM;ADAMTS9
SIN3B 21632747 ChIP-Seq MESCs Mouse	13/3329	0.338841	0.530846	0	0	1.18438	1.28177	MACF1;PLVAP;LYVE1;SOD3;PTPRD;KLF7;PTPRB;FMNL2;SERTAD2;S1PR1;FLNB;HIVEP2;VIM
NANOG 18347094 ChIP-ChIP MESCs Mouse	6/1399	0.339671	0.530846	0	0	1.28794	1.39068	SPAG9;ARL15;HEG1;VIM;TMSB10;HSPA1B
FOXA1 33576154 ChIP-Seq Human Liver ProstateCancer	8/1944	0.340049	0.530846	0	0	1.23939	1.33689	AKAP12;KLF7;SEMA3C;FLNB;HIVEP2;CP;VCL;HSPA1B
KLF4 26769127 Chip-Seq PDAC-Cell Line Human	7/1678	0.344141	0.534489	0	0	1.25405	1.3377	S1PR1;EMP1;FLNB;TCF4;HIVEP2;TMSB10;VCL
DMRT1 23473982 ChIP-Seq TESTES Mouse	7/1678	0.344141	0.534489	0	0	1.25405	1.3377	DOCK10;KDM6B;SPAG9;MFAP4;TCF4;ADAMTS9;TMSB10
RACK7 27058665 Chip-Seq MCF-7 Human	7/1679	0.344707	0.534489	0	0	1.25324	1.33477	KDM6B;MFAP4;TAGLN;FLNB;VIM;ADAMTS9;VCL
TRIM28 19339689 ChIP-ChIP MESCs Mouse	9/2241	0.350972	0.541772	0	0	1.20968	1.26659	AKAP12;KDR;EBF1;FN1;APBB2;PLCB1;PDLIM5;HSPA1B;HSPA1A
TAL1 26923725 Chip-Seq HPCs Mouse	6/1420	0.352602	0.541772	0	0	1.26737	1.32113	PTPRD;MFAP4;ZEB1;RHOJ;HIVEP2;PDLIM5
SOX2 18555785 ChIP-Seq MESCs Mouse	2/365	0.353066	0.541772	0	0	1.63361	1.70075	KLF7;PDLIM5
CHD7 19251738 ChIP-ChIP MESCs Mouse	1/128	0.354244	0.541772	0	0	2.32754	2.41545	PRKCG
CTCF 33576154 ChIP-Seq Human HilarLN ProstateCancer	14/3649	0.35466	0.541772	0	0	1.16235	1.20489	LTBP4;THBS1;AKAP12;KLF7;COL1A2;SERTAD2;ITGA8;FLNB;APBB2;PLCB1;PDLIM5;TMSB10;HSPA1B;HSPA1A
CTCF 31629814 ChIP-Seq Hepatocytes Mouse Tyrosinemia	12/3086	0.354712	0.541772	0	0	1.17516	1.21799	PREX2;DOCK10;PTPRB;PCOLCE2;ARL15;HEG1;TSPAN7;ITGA8;FLNB;APBB2;PLCB1;PDLIM5
HOXB13 26457646 ChIP-Seq LNCaP Human Prostate Carcinoma	6/1424	0.355071	0.541772	0	0	1.26352	1.3083	PTPRB;AOPEP;SEMA3C;PCOLCE2;FN1;FLNB
VDR 33458620 ChIP-Seq PrimaryEpithelial Human Prostate	5/1154	0.355685	0.541772	0	0	1.2974	1.34114	FMNL2;LTBP4;TCF4;PLCB1;HSPA1B
SPI1 23127762 ChIP-Seq K562 Human	5/1157	0.357739	0.5437	0	0	1.29382	1.32998	KDM6B;MACF1;KLF7;LYVE1;ENG
CHD1 19587682 ChIP-ChIP MESCs Mouse	3/626	0.358609	0.543825	0	0	1.43047	1.46698	KLF7;LTBP4;TCF4
GATA1 19941827 ChIP-Seq MEL Mouse	6/1453	0.373018	0.564435	0	0	1.23626	1.21911	MACF1;PTPRB;FLT1;CALCRL;KDR;S1PR1
STAT1 19122651 ChIP-Seq HeLaS3 Human CervicalCancer	13/3434	0.382887	0.576924	0	0	1.14078	1.09517	EMP1;THBS1;CP;AKAP12;CDH5;ZEB1;HIVEP2;VIM;PDLIM5;TMSB10;VCL;HSPA1B;ENG
SPI1 26923725 Chip-Seq MACROPHAGESS Mouse	6/1469	0.382944	0.576924	0	0	1.22168	1.17265	ZEB1;CALCRL;SERTAD2;INMT;VCL;HSPA1B
SOX4 29892750 ChIP-Seq EML Mouse BoneMarrow	1/142	0.384511	0.578022	0	0	2.09495	2.00232	PCOLCE2
SETDB1 19884255 ChIP-Seq MESCs Mouse	6/1478	0.388532	0.582798	0	0	1.21362	1.14733	AKAP12;PLVAP;FMNL2;PCOLCE2;SERPING1;KCNQ5
SMAD3 30307970 ChIP-Seq HCASMC Human CoronaryArtery	7/1759	0.390288	0.583057	0	0	1.19077	1.12036	CXCL10;ZEB1;VCAM1;SEMA3C;HEG1;FLNB;CP
NEUROD2 26341353 ChIP-Seq CORTEX Mouse	6/1481	0.390395	0.583057	0	0	1.21096	1.13902	FLT1;ZEB1;HEG1;TCF4;LYVE1;VCL
CEBPB 20513432 ChIP-Seq MACROPHAGES Mouse	6/1484	0.392258	0.584575	0	0	1.2083	1.13077	KDM6B;FMNL2;CD93;RHOJ;ITGA8;VIM
SPI1 20176806 ChIP-Seq THIOMACROPHAGE Mouse	5/1209	0.393397	0.584769	0	0	1.23451	1.15172	KDM6B;VCAM1;KDR;LTBP4;TCF4
NR0B1 18358816 ChIP-ChIP MESCs Mouse	5/1210	0.394083	0.584769	0	0	1.23342	1.14855	AKAP12;ARL15;FN1;VIM;VCL
IRF8 22096565 ChIP-ChIP GC-B Human	1/150	0.401174	0.594013	0	0	1.98167	1.80998	SPAG9
POU5F1 26923725 Chip-Seq MESODERM Mouse	2/406	0.402947	0.594089	0	0	1.46475	1.33138	SERTAD2;EBF1
TEAD4 26923725 Chip-Seq HEMANGIOBLAST Mouse	2/406	0.402947	0.594089	0	0	1.46475	1.33138	SERTAD2;EBF1
FOXM1 32153563 ChIP-Seq SKOV3 Human Ovary OvarianCancer	1/154	0.409338	0.602224	0	0	1.92947	1.72343	SOD3
PU.1 20513432 ChIP-Seq Bcells Mouse	6/1520	0.414614	0.608118	0	0	1.17727	1.03648	KDM6B;SPAG9;CD93;SERPING1;KCNQ5;HIVEP2
TP53 18474530 ChIP-ChIP U2OS Human	3/687	0.415107	0.608118	0	0	1.29879	1.14192	SEMA3C;SERTAD2;SOD3
ELK1 19687146 ChIP-ChIP HELA Human	3/691	0.418768	0.610887	0	0	1.29097	1.12371	PDLIM5;THBS1;VCL
MEF2A 21415370 ChIP-Seq HL-1 Mouse	3/691	0.418768	0.610887	0	0	1.29097	1.12371	KLF7;PDLIM5;VCL
NFE2L2 22581777 ChIP-Seq LYMPHOBLASTOID Human	2/425	0.425474	0.619362	0	0	1.39759	1.19431	CDH5;S1PR1
NKX2-5 21415370 ChIP-Seq HL-1 Mouse	4/980	0.428645	0.621859	0	0	1.21388	1.02831	SEMA3C;EMP1;HIVEP2;VCL
FUS 26573619 Chip-Seq HEK293 Human	2/428	0.428993	0.621859	0	0	1.38754	1.17429	SEMA3C;KCNQ5
EBNA1 20929547 Chip-Seq RAJI-cells Human	6/1553	0.435063	0.628104	0	0	1.15009	0.957181	AKAP12;PREX2;MACF1;MFAP4;FMNL2;INMT
ESR1 20079471 ChIP-ChIP T-47D Human	1/167	0.435121	0.628104	0	0	1.7772	1.47886	SEMA3C
Nerf2 26677805 Chip-Seq MACROPHAGESS Mouse	4/993	0.438639	0.631861	0	0	1.19711	0.986508	DOCK10;FMNL2;ITGA8;EMP1
RUNX1 22412390 ChIP-Seq EML Mouse	6/1561	0.440008	0.632511	0	0	1.14368	0.938917	KDM6B;SERTAD2;EMP1;FLNB;TCF4;TMSB10
TBX2 30127528 ChIP-Seq KELLY Human Brain Neuroblastoma	9/2425	0.443725	0.63568	0	0	1.10593	0.898626	DOCK10;SPAG9;KLF7;SEMA3C;EBF1;SERPING1;TCF4;LDB2;ADAMTS9
NCOR 22424771 ChIP-Seq 293T Human	6/1572	0.446797	0.63568	0	0	1.13496	0.914386	PREX2;PTPRB;VIM;PDLIM5;THBS1;INMT
HOXB7 26014856 ChIP-Seq BT474 Human	6/1573	0.447413	0.63568	0	0	1.13418	0.912189	COL1A2;SEMA3C;LTBP4;EMP1;FLNB;PLCB1
PHF8 20622853 ChIP-Seq HELA Human	6/1574	0.448029	0.63568	0	0	1.13339	0.909997	MACF1;ZEB1;VCAM1;S1PR1;VIM;VCL
ERA 21632823 ChIP-Seq H3396 Human	6/1574	0.448029	0.63568	0	0	1.13339	0.909997	RHOJ;APBB2;TCF4;TMSB10;SOD3;ENG
GATA3 21878914 ChIP-Seq MCF-7 Human	6/1574	0.448029	0.63568	0	0	1.13339	0.909997	FLT1;ARL15;EBF1;FLNB;APBB2;INMT
BCL3 23251550 ChIP-Seq MUSCLE Mouse	3/725	0.44958	0.63568	0	0	1.228	0.981713	KLF7;CALCRL;ARL15
KAP1 22055183 ChIP-Seq ESCs Mouse	4/1009	0.450878	0.63568	0	0	1.17705	0.937591	CDH5;PDLIM5;TMSB10;INMT
NANOG 20526341 ChIP-Seq ESCs Human	6/1579	0.45111	0.63568	0	0	1.12948	0.89912	CDH5;FLT1;VCAM1;SERPING1;TCF4;LDB2
OCT4 19829295 ChIP-Seq ESCs Human	6/1583	0.453572	0.63568	0	0	1.12637	0.890513	CDH5;PLVAP;BGN;KCNQ5;FLNB;SOD3
P53 21459846 ChIP-Seq SAOS-2 Human	6/1584	0.454187	0.63568	0	0	1.1256	0.888375	CDH5;CD93;MGP;S1PR1;KCNQ5;TCF4
TAL1 20887958 ChIP-Seq HPC-7 Mouse	6/1584	0.454187	0.63568	0	0	1.1256	0.888375	CDH5;ARL15;VIM;TMSB10;VCL;HSPA1B
TP63 22573176 ChIP-Seq HFKS Human	12/3315	0.45581	0.63568	0	0	1.07882	0.847611	AKAP12;DOCK10;KDM6B;PTPRB;FMNL2;CD93;HEG1;TSPAN7;FLNB;TCF4;HIVEP2;TMSB10
CDX2 21074721 ChIP-Seq CACO-2 Mouse	6/1587	0.456031	0.63568	0	0	1.12328	0.881991	MACF1;ZEB1;VCAM1;ITGA8;S1PR1;VIM
GATA3 22897851 ChIP-Seq JUKARTE6-1 Human	6/1587	0.456031	0.63568	0	0	1.12328	0.881991	KDM6B;MFAP4;PTPRB;EBF1;FLNB;LYVE1
TCF12/HEB 22897851 ChIP-Seq JUKARTE6-1 Human	6/1593	0.459717	0.636103	0	0	1.11867	0.869364	PTPRD;PTPRB;CALCRL;TSPAN7;FLNB;HIVEP2
WT1 20215353 ChIP-ChIP NEPHRON PROGENITOR Mouse	5/1307	0.460166	0.636103	0	0	1.13562	0.881427	COL1A2;EMP1;HIVEP2;THBS1;SOD3
NFYB 21822215 ChIP-Seq K562 Human	6/1594	0.460331	0.636103	0	0	1.1179	0.867278	MACF1;ZEB1;VCAM1;ITGA8;S1PR1;VIM
RUNX1 22897851 ChIP-Seq JUKARTE6-1 Human	6/1594	0.460331	0.636103	0	0	1.1179	0.867278	PREX2;CDH5;VCAM1;EBF1;FLNB;VIM
CBX2 22325352 ChIP-Seq 293T-Rex Human	6/1595	0.460945	0.636103	0	0	1.11714	0.865197	MACF1;KLF7;VCAM1;SERTAD2;S1PR1;FLNB
RBPJ 21746931 ChIP-Seq IB4 Human	6/1598	0.462785	0.637075	0	0	1.11485	0.858983	MACF1;KLF7;VCAM1;SERTAD2;S1PR1;FN1
AR 27270436 ChIP-Seq LNCaP Human Prostate Carcinoma	1/182	0.463495	0.637075	0	0	1.62868	1.25239	FLNB
TAF15 26573619 Chip-Seq HEK293 Human	1/185	0.468999	0.639741	0	0	1.60188	1.21287	PTPRB
IRF8 22096565 ChIP-ChIP GC-B Mouse	2/463	0.469196	0.639741	0	0	1.27989	0.968538	CXCL10;KCNQ5
TFAP2C 20629094 ChIP-Seq MCF-7 Human	4/1034	0.469841	0.639741	0	0	1.14697	0.866372	DOCK10;SEMA3C;BGN;FLNB
VDR 24763502 ChIP-Seq THP-1 Human	4/1034	0.469841	0.639741	0	0	1.14697	0.866372	VCAM1;CD93;HIVEP2;ENG
RUNX1 22343733 ChIP-Seq PBMC Human BoneMarrow	3/748	0.47007	0.639741	0	0	1.18866	0.897289	LTBP4;HIVEP2;THBS1
FOXA1 26743006 Chip-Seq LNCaP-abl Human	6/1620	0.476236	0.646676	0	0	1.09833	0.81479	KLF7;PTPRB;TCF4;HIVEP2;TMSB10;VCL
EWS-FLI1 20517297 ChIP-Seq SK-N-MC Human	2/470	0.47704	0.646676	0	0	1.2603	0.932813	LYVE1;CP
MAF 26560356 Chip-Seq TH2 Human	6/1627	0.480499	0.650086	0	0	1.09317	0.80122	KDM6B;MFAP4;TAGLN;FLT1;S1PR1;HSPA1B
FOXM1 26456572 ChIP-Seq MCF-7 Human BreastCancer	2/478	0.485921	0.656136	0	0	1.2386	0.893912	FLT1;SEMA3C
RNF2 18974828 ChIP-Seq MESCs Mouse	4/1066	0.493784	0.662848	0	0	1.11052	0.783647	FLT1;KDR;EBF1;HIVEP2
EZH2 18974828 ChIP-Seq MESCs Mouse	4/1066	0.493784	0.662848	0	0	1.11052	0.783647	FLT1;KDR;EBF1;HIVEP2
SALL4 22934838 ChIP-ChIP CD34+ Human	4/1067	0.494526	0.662848	0	0	1.10942	0.781204	SPAG9;FMNL2;ARL15;SERPING1
EZH2 23942234 ChIP-Seq MYOBLASTS AND MYOTUBES Mouse	3/777	0.495433	0.662848	0	0	1.1424	0.802333	KDM6B;FLNB;MATN4
ESR1 21235772 ChIP-Seq MCF-7 Human	1/200	0.495695	0.662848	0	0	1.48001	1.03866	MACF1
SCL 19346495 ChIP-Seq HPC-7 Human	1/201	0.497427	0.663878	0	0	1.47254	1.02828	FLT1
KDM2B 26808549 Chip-Seq DND41 Human	6/1657	0.498661	0.664239	0	0	1.07155	0.745616	KDM6B;ZEB1;HEG1;LTBP4;HIVEP2;VIM
RNF2 27304074 Chip-Seq NSC Mouse	3/782	0.499748	0.664404	0	0	1.13477	0.787134	PTPRD;TSPAN7;KCNQ5
CTCF 27219007 Chip-Seq ERYTHROID Human	6/1663	0.50227	0.665268	0	0	1.06732	0.734974	KDM6B;TAGLN;S1PR1;VIM;PLCB1;THBS1
TDRD3 21172665 ChIP-Seq MCF-7 Human	2/493	0.502325	0.665268	0	0	1.19984	0.826098	MFAP4;ADAMTS9
GATA4 21415370 ChIP-Seq HL-1 Mouse	5/1374	0.504764	0.667217	0	0	1.07615	0.735727	PCOLCE2;ARL15;LTBP4;THBS1;VCL
MYC 20876797 ChIP-ChIP MEDULLOBLASTOMA Human	4/1086	0.508534	0.670915	0	0	1.08884	0.736299	KDR;ITGA8;PLCB1;THBS1
MEIS1 20887958 ChIP-Seq HPC-7 Mouse	4/1092	0.512924	0.675415	0	0	1.08249	0.722701	CDH5;PLVAP;EMP1;VIM
VDR 23401126 ChIP-Seq LCL-AND-THP1 Human	1/213	0.517759	0.680483	0	0	1.38834	0.913869	HIVEP2
FOXI1 33610681 ChIP-Seq GES1 Human Gastric Carcinoma	1/216	0.522714	0.685689	0	0	1.36876	0.887944	PLCB1
IRF8 21731497 ChIP-ChIP J774 Mouse	1/219	0.527619	0.69081	0	0	1.34972	0.862985	KLF7
ELF1 20517297 ChIP-Seq JURKAT Human	3/821	0.532772	0.695625	0	0	1.07847	0.679069	CDH5;PLVAP;MATN4
ERA 27197147 Chip-Seq ENDOMETRIOID-ADENOCARCINOMA Human	3/822	0.533603	0.695625	0	0	1.07709	0.676525	FLT1;COL1A2;THBS1
CTNNB1 20460455 ChIP-Seq HCT116 Human	3/824	0.535263	0.695625	0	0	1.07436	0.671468	MACF1;FN1;FLNB
CTCF 18555785 ChIP-Seq MESCs Mouse	4/1123	0.535329	0.695625	0	0	1.05077	0.656599	SEMA3C;ITGA8;APBB2;THBS1
ESR1 20056654 ChIP-Seq MCF-7 Human BreastCancer	3/827	0.537748	0.696712	0	0	1.07028	0.663962	AOPEP;MGP;VIM
BACH1 22875853 ChIP-PCR HELA AND SCP4 Human	4/1127	0.538185	0.696712	0	0	1.04681	0.648551	AKAP12;FLT1;VCAM1;KDR
NR1H3 23393188 ChIP-Seq ATHEROSCLEROTIC-FOAM Human	2/537	0.548507	0.708744	0	0	1.09867	0.659812	CD93;SERTAD2
CEBPB 26923725 Chip-Seq MACROPHAGESS Mouse	5/1450	0.553655	0.713696	0	0	1.01538	0.600306	SPAG9;CDH5;PCOLCE2;SERTAD2;VCL
TBX2 33478486 ChIP-Seq IMR90 Human Lung	8/2354	0.556604	0.713696	0	0	0.999488	0.585601	AKAP12;CDH5;SERTAD2;KDR;ITGA8;LTBP4;FLNB;THBS1
AR 21909140 ChIP-Seq LNCAP Human	1/238	0.557549	0.713696	0	0	1.24032	0.724599	CP
MYC 18555785 ChIP-Seq MESCs Mouse	3/852	0.558166	0.713696	0	0	1.0374	0.604908	AKAP12;PCOLCE2;APBB2
ERG 20517297 ChIP-Seq VCAP Human	3/853	0.558972	0.713696	0	0	1.03613	0.60267	MFAP4;CXCL10;SERTAD2
CEBPB 24764292 ChIP-Seq MC3T3 Mouse	5/1461	0.56055	0.713696	0	0	1.00711	0.582951	ARL15;SERTAD2;MGP;VIM;PLCB1
KAP1 27257070 Chip-Seq ESCs Mouse	5/1461	0.56055	0.713696	0	0	1.00711	0.582951	KDM6B;FN1;SERPING1;FLNB;APBB2
MYC 18358816 ChIP-ChIP MESCs Mouse	8/2369	0.564165	0.713696	0	0	0.992291	0.567996	AKAP12;KLF7;ARL15;SERTAD2;FN1;KCNQ5;HSPA1B;HSPA1A
CCND1 20090754 ChIP-ChIP RETINA Mouse	5/1472	0.567396	0.713696	0	0	0.998961	0.56611	KLF7;COL1A2;LTBP4;FN1;VIM
OLIG2 29049317 ChIP-Seq Mouse SpinalCord	5/1472	0.567396	0.713696	0	0	0.998961	0.56611	SPAG9;KLF7;RHOJ;APBB2;PDLIM5
SPI1 26923725 Chip-Seq HPCs Mouse	5/1473	0.568015	0.713696	0	0	0.998227	0.564604	PREX2;SERTAD2;MGP;SERPING1;HSPA1B
ZNF274 21170338 ChIP-Seq K562 Hela	1/245	0.568099	0.713696	0	0	1.20431	0.680987	PLCB1
NANOG 18358816 ChIP-ChIP MESCs Mouse	3/865	0.568576	0.713696	0	0	1.02106	0.576512	AKAP12;FN1;VIM
GFI1B 20887958 ChIP-Seq HPC-7 Mouse	5/1475	0.569254	0.713696	0	0	0.996761	0.561604	ARL15;EMP1;TCF4;VIM;VCL
SUZ12 18555785 ChIP-Seq MESCs Mouse	3/866	0.56937	0.713696	0	0	1.01982	0.574389	EBF1;KCNQ5;HIVEP2
GABPA 29892750 ChIP-Seq EML Mouse BoneMarrow	1/246	0.569585	0.713696	0	0	1.19933	0.675039	ARL15
RUNX1 21571218 ChIP-Seq MEGAKARYOCYTES Human	14/4172	0.570004	0.713696	0	0	0.983539	0.552859	KDM6B;SPAG9;FLT1;LTBP4;THBS1;DOCK10;SERTAD2;FLNB;TCF4;HIVEP2;VIM;PDLIM5;TMSB10;VCL
ESR1 30970003 ChIP-Seq MCF-7 Human BreastCancer	3/868	0.570957	0.713696	0	0	1.01736	0.57017	SEMA3C;MGP;FN1
FLI1 21571218 ChIP-Seq MEGAKARYOCYTES Human	16/4775	0.573485	0.71556	0	0	0.981008	0.545463	KDM6B;MACF1;FLT1;CALCRL;VCAM1;CD93;PCOLCE2;HEG1;EBF1;PREX2;PTPRD;KLF7;SERTAD2;APBB2;HIVEP2;ENG
CEBPB 20176806 ChIP-Seq MACROPHAGES Mouse	5/1492	0.579709	0.722021	0	0	0.984458	0.536754	KDM6B;FMNL2;ITGA8;VIM;THBS1
E2F1 18555785 ChIP-Seq MESCs Mouse	10/3015	0.585914	0.728434	0	0	0.971197	0.519185	AKAP12;PCOLCE2;SERTAD2;LTBP4;FN1;EMP1;APBB2;VIM;PDLIM5;ENG
GATA1 19941827 ChIP-Seq MEL86 Mouse	5/1519	0.59605	0.737314	0	0	0.965486	0.499572	PTPRB;CALCRL;MGP;LTBP4;SERPING1
CTCF 26484167 Chip-Seq Bcells Mouse	5/1521	0.597248	0.737314	0	0	0.964108	0.496924	S1PR1;HIVEP2;VIM;MATN4;HSPA1B
MYC 18940864 ChIP-ChIP HL60 Human	2/587	0.597331	0.737314	0	0	1.00218	0.516405	TSPAN7;TMSB10
LYL1 20887958 ChIP-Seq HPC-7 Mouse	2/587	0.597331	0.737314	0	0	1.00218	0.516405	DOCK10;S1PR1
RBPJ 21746931 ChIP-Seq IB4-LCL Human	5/1523	0.598443	0.737367	0	0	0.962733	0.494291	CDH5;FLT1;FN1;FLNB;HIVEP2
ASXL1 24218140 ChIP-Seq BMDM Mouse	2/593	0.602924	0.740917	0	0	0.991694	0.501762	S1PR1;TCF4
GATA2 21571218 ChIP-Seq MEGAKARYOCYTES Human	3/911	0.604218	0.740917	0	0	0.966994	0.487191	KDM6B;ITGA8;APBB2
CREB1 20920259 ChIP-Seq GC1-SPG Mouse	8/2451	0.604545	0.740917	0	0	0.954509	0.480385	KDM6B;SPAG9;KLF7;SERTAD2;EBF1;FN1;KCNQ5;FLNB
IRF1 21803131 ChIP-Seq MONOCYTES Human	1/276	0.611915	0.748619	0	0	1.06687	0.524004	RHOJ
POU2F1 27270436 ChIP-Seq VCaP Human Prostate Carcinoma	3/933	0.620587	0.757276	0	0	0.943027	0.449909	PLVAP;AOPEP;FLNB
ERG 21242973 ChIP-ChIP JURKAT Human	1/283	0.621186	0.757276	0	0	1.04001	0.495176	KCNQ5
E2F1 20622854 ChIP-Seq HELA Human	5/1567	0.624253	0.759035	0	0	0.933378	0.439807	MACF1;MFAP4;PLVAP;FLT1;CD93
RUNX1 27514584 Chip-Seq MCF-7 Human	5/1568	0.624829	0.759035	0	0	0.93273	0.438642	KDM6B;SPAG9;CDH5;SERTAD2;HEG1
AR 27623747 ChIP-Seq 22Rv1 Mouse Prostate Carcinoma	9/2805	0.627432	0.760858	0	0	0.934895	0.435773	DOCK10;PTPRB;VCAM1;HEG1;RHOJ;TCF4;LDB2;MATN4;INMT
OCT4 20526341 ChIP-Seq ESCs Human	5/1578	0.630557	0.762012	0	0	0.926296	0.427163	MFAP4;BGN;KCNQ5;FLNB;TMSB10
FOXA1 25329375 ChIP-Seq VCAP Human	5/1580	0.631697	0.762012	0	0	0.925019	0.424904	CALCRL;PCOLCE2;MGP;TCF4;CP
FOXA1 27270436 Chip-Seq PROSTATE Human	5/1580	0.631697	0.762012	0	0	0.925019	0.424904	CALCRL;PCOLCE2;MGP;TCF4;CP
GATA3 26560356 Chip-Seq TH2 Human	5/1583	0.633402	0.762561	0	0	0.923109	0.421538	DOCK10;PTPRB;SEMA3C;S1PR1;TMSB10
GATA6 21074721 ChIP-Seq CACO-2 Human	5/1585	0.634537	0.762561	0	0	0.92184	0.419309	MACF1;VCAM1;S1PR1;VIM;LYVE1
TTF2 22483619 ChIP-Seq HELA Human	4/1272	0.635467	0.762561	0	0	0.919953	0.417102	KDM6B;PTPRB;APBB2;HSPA1B
RCOR2 21632747 ChIP-Seq MESCs Mouse	1/298	0.640323	0.767053	0	0	0.986733	0.439869	VIM
E2A 27217539 Chip-Seq RAMOS-Cell Line Human	5/1603	0.644655	0.770904	0	0	0.910563	0.399774	KDM6B;PLVAP;ZEB1;SERTAD2;S1PR1
SMAD2/3 21741376 ChIP-Seq ESCs Human	5/1612	0.649651	0.775535	0	0	0.905019	0.390353	MFAP4;PLVAP;FLT1;BGN;TCF4
TCF3 18467660 ChIP-ChIP MESCs Mouse	3/982	0.655416	0.781065	0	0	0.893518	0.377498	SPAG9;PCOLCE2;HIVEP2
PAX6 23342162 ChIP-ChIP BETA-FORBRAIN-LENS Mouse	2/658	0.65984	0.784266	0	0	0.890429	0.370203	SPAG9;MGP
LMO2 20887958 ChIP-Seq HPC-7 Mouse	4/1317	0.662933	0.784266	0	0	0.886281	0.364334	CDH5;KLF7;S1PR1;VCL
CTCF 21964334 ChIP-Seq BJAB-B Human	5/1638	0.663844	0.784266	0	0	0.889346	0.364372	COL1A2;ITGA8;S1PR1;VIM;THBS1
FOXO3 22982991 ChIP-Seq MACROPHAGES Mouse	5/1639	0.664383	0.784266	0	0	0.888753	0.363408	KLF7;ITGA8;TCF4;PLCB1;VCL
GATA6 25053715 ChIP-Seq YYC3 Human	5/1639	0.664383	0.784266	0	0	0.888753	0.363408	TAGLN;LTBP4;HIVEP2;VIM;THBS1
PBX1 22567123 ChIP-ChIP OVCAR3 Human	5/1640	0.664921	0.784266	0	0	0.888161	0.362447	RHOJ;MGP;SERPING1;SOD3;CP
TFEB 21752829 ChIP-Seq HELA Human	2/668	0.668005	0.785377	0	0	0.876604	0.353674	SPAG9;MGP
CTCF 21964334 Chip-Seq Bcells Human	5/1646	0.668139	0.785377	0	0	0.884623	0.356732	LTBP4;S1PR1;EMP1;VIM;THBS1
STAT3 19079543 ChIP-ChIP MESCs Mouse	2/672	0.671227	0.787665	0	0	0.87119	0.347297	EBF1;APBB2
CREB1 23762244 ChIP-Seq HIPPOCAMPUS Rat	6/2006	0.689139	0.807311	0	0	0.867677	0.323046	KDM6B;SPAG9;SERTAD2;TCF4;VIM;VCL
ELK4 26923725 Chip-Seq MESODERM Mouse	1/350	0.699578	0.81815	0	0	0.837489	0.299217	PLCB1
SALL4 28974232 ChIP-Seq Mouse BoneMarrow Leukemia	1/352	0.701653	0.819189	0	0	0.832632	0.295015	HIVEP2
EKLF 21900194 ChIP-Seq ERYTHROCYTE Mouse	3/1055	0.703066	0.819452	0	0	0.828312	0.291818	SERTAD2;VIM;THBS1
STAT3 29892750 ChIP-Seq EML Mouse BoneMarrow	1/358	0.707796	0.823574	0	0	0.818387	0.282834	SERTAD2
CDX2 20551321 ChIP-Seq CACO-2 Human	1/360	0.709816	0.824533	0	0	0.813745	0.278911	SPAG9
TCF4 18268006 ChIP-ChIP LS174T Human	1/372	0.721649	0.835664	0	0	0.786941	0.256714	DOCK10
E2F1 26619117 ChIP-Seq Hepatocytes Mouse Liver	8/2717	0.72182	0.835664	0	0	0.847693	0.276331	CXCL10;PCOLCE2;FLNB;APBB2;TCF4;VIM;TMSB10;VCL
SOX2 22085726 ChIP-Seq NPCs Mouse	4/1430	0.725747	0.838803	0	0	0.811097	0.260001	PTPRD;OGN;TCF4;CP
CTCF 33576154 ChIP-Seq Human Liver ProstateCancer	11/3679	0.728741	0.840855	0	0	0.855689	0.270772	AKAP12;KDM6B;KLF7;COL1A2;SEMA3C;FLNB;APBB2;HIVEP2;PLCB1;THBS1;HSPA1B
DNAJC2 21179169 ChIP-ChIP NT2 Human	2/758	0.734647	0.846254	0	0	0.768639	0.237022	TSPAN7;TCF4
ESR1 26153859 ChIP-Seq T47D Human Breast Carcinoma	4/1452	0.73694	0.847481	0	0	0.797825	0.243535	TAGLN;MGP;KCNQ5;FLNB
TP53 22127205 ChIP-Seq IMR90 Human	2/766	0.739994	0.848542	0	0	0.760273	0.228928	SPAG9;APBB2
CIITA 25753668 ChIP-Seq RAJI Human	1/392	0.740322	0.848542	0	0	0.745925	0.224277	EBF1
RUNX1 22343733 ChIP-Seq Kasumi1 Human PeriphBlood AML	1/399	0.746562	0.853715	0	0	0.732543	0.214106	ITGA8
FLI1 26923725 Chip-Seq MACROPHAGESS Mouse	4/1473	0.74731	0.853715	0	0	0.785526	0.228804	MGP;KDR;SOD3;VCL
YY1 26981420 ChIP-Seq C2C12 Mouse Muscle	5/1811	0.748876	0.85409	0	0	0.796551	0.230348	COL1A2;SERTAD2;FN1;TCF4;VIM
EBNA2 21746931 ChIP-Seq IB4-LCL Human	3/1137	0.750569	0.854608	0	0	0.765079	0.219519	CDH5;FLNB;HIVEP2
ETS1 21867929 ChIP-Seq TH2 Mouse	4/1483	0.752141	0.854987	0	0	0.779792	0.22211	KDM6B;MFAP4;HIVEP2;PLCB1
TCFCP2L1 18555785 ChIP-Seq MESCs Mouse	4/1486	0.753577	0.85521	0	0	0.778087	0.22014	ARL15;HIVEP2;PLCB1;PDLIM5
HNF1A 26855178 ChIP-Seq Caco2 Human Colon Adenocarcinoma	1/411	0.756916	0.85759	0	0	0.710666	0.197922	TCF4
SREBP2 21459322 ChIP-Seq LIVER Mouse	2/801	0.762339	0.862318	0	0	0.725642	0.196913	ZEB1;SERTAD2
TCF7L2 21901280 ChIP-Seq H4IIE Rat	2/807	0.766002	0.864994	0	0	0.720008	0.191933	TCF4;PLCB1
AUTS2 25519132 ChIP-Seq 293T-REX Human	2/809	0.767212	0.864994	0	0	0.718148	0.190303	LTBP4;SOD3
GATA2 22383799 ChIP-Seq G1ME Mouse	4/1522	0.770325	0.867087	0	0	0.758152	0.197835	SPAG9;HEG1;S1PR1;HSPA1B
SMAD1 18555785 ChIP-Seq MESCs Mouse	1/436	0.777168	0.872427	0	0	0.668966	0.168646	ARL15
GATA3 26560356 Chip-Seq TH1 Human	4/1539	0.777927	0.872427	0	0	0.749064	0.188106	AKAP12;LDB2;ADAMTS9;ENG
EWS-ERG 20517297 ChIP-Seq CADO-ES1 Human	2/830	0.779599	0.872427	0	0	0.699166	0.174075	KLF7;LYVE1
SMC4 20622854 ChIP-Seq HELA Human	4/1544	0.780126	0.872427	0	0	0.746429	0.185338	MACF1;MGP;LYVE1;ENG
YY1 22570637 ChIP-Seq MALME-3M Human	2/839	0.784733	0.876158	0	0	0.691322	0.167585	KDM6B;MACF1
CEBPB 22108803 ChIP-Seq LS180 Human	4/1565	0.78918	0.878567	0	0	0.735546	0.174149	CDH5;FLT1;HEG1;TCF4
NFIB 24661679 ChIP-Seq LUNG Mouse	1/453	0.78998	0.878567	0	0	0.643244	0.151643	SERTAD2
CEBPA 23403033 ChIP-Seq LIVER Mouse	1/454	0.79071	0.878567	0	0	0.641791	0.150708	INMT
BCOR 27268052 Chip-Seq Bcells Human	4/1573	0.792552	0.878713	0	0	0.731477	0.170066	CDH5;PLVAP;PCOLCE2;ENG
GATA6 21074721 ChIP-Seq CACO-2 Mouse	4/1575	0.793389	0.878713	0	0	0.730466	0.169061	MACF1;VCAM1;ITGA8;S1PR1
PADI4 21655091 ChIP-ChIP MCF-7 Human	2/857	0.794691	0.878745	0	0	0.67613	0.155376	SPAG9;HSPA1B
P300 27268052 Chip-Seq Bcells Human	4/1596	0.802013	0.883486	0	0	0.720006	0.158855	PLVAP;HEG1;HIVEP2;VIM
CEBPA 26348894 ChIP-Seq LIVER Mouse	4/1597	0.802417	0.883486	0	0	0.719515	0.158385	MACF1;FMNL2;APBB2;VIM
P63 20808887 ChIP-Seq KERATINOCYTES Human	4/1598	0.80282	0.883486	0	0	0.719024	0.157916	CD93;SEMA3C;LYVE1;HSPA1A
GATA1 22383799 ChIP-Seq G1ME Mouse	4/1606	0.80602	0.884346	0	0	0.715122	0.154214	KDM6B;SERTAD2;EBF1;S1PR1
PDX1 19855005 ChIP-ChIP MIN6 Mouse	1/476	0.806165	0.884346	0	0	0.611375	0.131731	AKAP12
RARB 27405468 Chip-Seq BRAIN Mouse	4/1611	0.807999	0.884951	0	0	0.712702	0.151944	KDM6B;SEMA3C;KCNQ5;HIVEP2
SA1 27219007 Chip-Seq Bcells Human	4/1633	0.816518	0.892864	0	0	0.702233	0.142347	CDH5;TAGLN;S1PR1;VCL
SA1 27219007 Chip-Seq ERYTHROID Human	4/1646	0.821408	0.896791	0	0	0.696178	0.136963	TAGLN;ARL15;VIM;ADAMTS9
AR 35650195 ChIP-Seq DSRCT Human Mesenchymal Sarcoma	2/916	0.82458	0.898453	0	0	0.630528	0.121617	MACF1;RHOJ
XRN2 22483619 ChIP-Seq HELA Human	3/1296	0.825535	0.898453	0	0	0.665322	0.127558	ARL15;TMSB10;HSPA1B
CREM 20920259 ChIP-Seq GC1-SPG Mouse	13/4643	0.827219	0.898868	0	0	0.781174	0.148178	KDM6B;SPAG9;MACF1;HEG1;LTBP4;FN1;AKAP12;ZEB1;SERTAD2;APBB2;PDLIM5;TMSB10;VCL
MYCN 18555785 ChIP-Seq MESCs Mouse	4/1668	0.829446	0.899871	0	0	0.686148	0.128307	AKAP12;SERTAD2;FN1;APBB2
STAT1 20625510 ChIP-Seq HELA Human	1/523	0.835513	0.905029	0	0	0.554984	0.099736	PCOLCE2
REST 18959480 ChIP-ChIP MESCs Mouse	4/1701	0.840953	0.908902	0	0	0.67159	0.116332	SPAG9;PTPRD;KLF7;CXCL10
PPARG 23326641 ChIP-Seq C3H10T1-2 Mouse	1/534	0.841722	0.908902	0	0	0.543222	0.0936001	PLCB1
P53 22127205 ChIP-Seq FIBROBLAST Human	1/545	0.8477	0.913927	0	0	0.531936	0.0878907	APBB2
SRF 21415370 ChIP-Seq HL-1 Mouse	2/1001	0.860887	0.926696	0	0	0.574302	0.0860255	KLF7;ARL15
GATA3 21867929 ChIP-Seq CD8 Mouse	3/1397	0.862633	0.927129	0	0	0.613773	0.0906945	KDM6B;SERTAD2;LYVE1
ZFP42 18358816 ChIP-ChIP MESCs Mouse	2/1013	0.865431	0.928689	0	0	0.567125	0.0819653	COL1A2;TCF4
RUNX1 27514584 ChIP-Seq MCF-7 Human BreastCancer	3/1413	0.867843	0.929832	0	0	0.606285	0.0859375	SPAG9;AOPEP;SERTAD2
EST1 17652178 ChIP-ChIP JURKAT Human	1/597	0.873082	0.933995	0	0	0.484223	0.0657216	ARL15
RARA 24833708 ChIP-Seq LIVER Mouse	3/1437	0.875338	0.934958	0	0	0.595365	0.0792701	ZEB1;SERTAD2;VCL
E2F4 17652178 ChIP-ChIP JURKAT Human	1/608	0.877891	0.935247	0	0	0.475178	0.0618837	ARL15
GATA3 20176728 ChIP-ChIP TSCs Mouse	1/609	0.878319	0.935247	0	0	0.474372	0.0615474	APBB2
ZFP281 18757296 ChIP-ChIP E14 Mouse	3/1466	0.883901	0.939432	0	0	0.582649	0.071905	TCF4;HIVEP2;VIM
SOX2 19030024 ChIP-ChIP MESCs Mouse	1/625	0.884972	0.939432	0	0	0.461825	0.0564346	VIM
ESRRB 18555785 ChIP-Seq MESCs Mouse	2/1081	0.888741	0.94117	0	0	0.529475	0.0624515	THBS1;VCL
DCP1A 22483619 ChIP-Seq HELA Human	1/636	0.889337	0.94117	0	0	0.453567	0.0531939	HSPA1B
REST 19997604 ChIP-ChIP NEURONS Mouse	2/1095	0.893058	0.94366	0	0	0.522304	0.0590745	LDB2;CP
NANOG 21062744 ChIP-ChIP HESCs Human	1/654	0.89613	0.944783	0	0	0.440653	0.0483264	SERTAD2
EWS 26573619 Chip-Seq HEK293 Human	1/656	0.896859	0.944783	0	0	0.439262	0.0478166	S1PR1
TRIM28 17542650 ChIP-ChIP NTERA2 Human	1/668	0.901128	0.947832	0	0	0.43109	0.0448801	EMP1
SMAD3 21741376 ChIP-Seq ESCs Human	3/1552	0.906346	0.951871	0	0	0.547738	0.0538612	PREX2;DOCK10;CDH5
TBX5 21415370 ChIP-Seq HL-1 Mouse	3/1561	0.908458	0.952638	0	0	0.544307	0.0522572	FMNL2;MGP;TCF4
SPI1 23547873 ChIP-Seq NB4 Human	6/2723	0.915556	0.958625	0	0	0.613164	0.0540957	KLF7;CD93;RHOJ;KCNQ5;HIVEP2;TMSB10
AR 20517297 ChIP-Seq VCAP Human	3/1604	0.917974	0.9597	0	0	0.528449	0.0452282	CDH5;TAGLN;PDLIM5
LXR 22292898 ChIP-Seq THP-1 Human	3/1614	0.920056	0.960421	0	0	0.524882	0.0437336	HEG1;EBF1;ENG
KDM2B 26808549 Chip-Seq HPB-ALL Human	3/1636	0.924472	0.960969	0	0	0.517189	0.0406163	KCNQ5;HIVEP2;VIM
HOXC9 25013753 ChIP-Seq NEUROBLASTOMA BE2-C Human	3/1639	0.925057	0.960969	0	0	0.516156	0.0402087	CALCRL;ARL15;HSPA1A
CREB1 26743006 Chip-Seq LNCaP Human	3/1645	0.926214	0.960969	0	0	0.514101	0.0394057	KDM6B;COL1A2;VIM
E2F4 21247883 ChIP-Seq LYMPHOBLASTOID Human	5/2422	0.926626	0.960969	0	0	0.575126	0.0438277	CDH5;ZEB1;S1PR1;VIM;VCL
KDM2B 26808549 Chip-Seq SIL-ALL Human	3/1652	0.927544	0.960969	0	0	0.511723	0.038489	KDM6B;LTBP4;VIM
GTF3C2 35216376 ChIP-Seq H9 Human BoneMarrow Lymphoma	2/1277	0.936828	0.969133	0	0	0.443422	0.0289357	FLNB;PLCB1
KDM5A 27292631 Chip-Seq BREAST Human	1/830	0.944265	0.975363	0	0	0.343932	0.0197241	KDM6B
E2F1 21310950 ChIP-Seq MCF-7 Human	1/858	0.949547	0.976549	0	0	0.332207	0.0171986	LTBP4
ELF5 23300383 ChIP-Seq T47D Human	1/860	0.949904	0.976549	0	0	0.331399	0.0170319	ARL15
RUNX1 20887958 ChIP-Seq HPC-7 Mouse	1/870	0.951656	0.976549	0	0	0.327414	0.0162237	CDH5
PRDM5 23873026 ChIP-Seq MEFs Mouse	1/873	0.95217	0.976549	0	0	0.326236	0.0159893	SEMA3C
VDR 23849224 ChIP-Seq CD4+ Human	3/1811	0.952489	0.976549	0	0	0.462662	0.0225208	SERTAD2;VIM;PDLIM5
SIN3A 21632747 ChIP-Seq MESCs Mouse	1/923	0.959981	0.98277	0	0	0.307735	0.0125684	FN1
ERG 20887958 ChIP-Seq HPC-7 Mouse	2/1486	0.966314	0.987788	0	0	0.376705	0.0129084	SERTAD2;VCL
FLI1 20887958 ChIP-Seq HPC-7 Mouse	2/1534	0.970939	0.991047	0	0	0.363953	0.0107337	EMP1;TMSB10
MYC 19030024 ChIP-ChIP MESCs Mouse	5/2842	0.972936	0.991579	0	0	0.478233	0.0131214	AKAP12;KLF7;PCOLCE2;FN1;TCF4
CTCF 20526341 ChIP-Seq ESCs Human	2/1591	0.975649	0.991579	0	0	0.34981	0.00862367	MGP;S1PR1
MYCN 27167114 Chip-Seq NEUROBLASTOMA Human	2/1594	0.975876	0.991579	0	0	0.349094	0.00852492	PTPRB;THBS1
CNOT3 19339689 ChIP-ChIP MESCs Mouse	1/1083	0.977452	0.991579	0	0	0.260022	0.00593016	APBB2
CTCF 27219007 Chip-Seq Bcells Human	2/1633	0.978645	0.991579	0	0	0.340022	0.00733974	TAGLN;VIM
JARID1A 20064375 ChIP-Seq MESCs Mouse	2/1695	0.982434	0.993958	0	0	0.32646	0.00578551	PLVAP;TCF4
HOXB4 20404135 ChIP-ChIP EML Mouse	1/1180	0.984113	0.994199	0	0	0.237401	0.00380188	VCL
SFPI1 20887958 ChIP-Seq HPC-7 Mouse	2/1861	0.989674	0.998055	0	0	0.294603	0.00305774	PLVAP;ENG
ETS1 20019798 ChIP-Seq JURKAT Human	1/1332	0.990855	0.998055	0	0	0.208585	0.00191627	PRKCG
MYC 28411283 ChIP-Seq MDA231-LM2-4175 Human BreastCancer	3/2441	0.992269	0.998055	0	0	0.331179	0.0025703	KCNQ5;VIM;TMSB10
YY1 33199912 ChIP-Seq 293T Human KidneyEmbryo	5/3612	0.996646	0.999813	0	0	0.3592	0.00120663	KLF7;SERTAD2;TCF4;PLCB1;VCL
GABP 19822575 ChIP-Seq HepG2 Human	1/2155	0.999573	0.999813	0	0	0.123186	5.25605e-05	APBB2
MYC 22102868 ChIP-Seq CA46 Human Blood BurkittsLymphoma	1/2314	0.999767	0.999813	0	0	0.113692	2.65182e-05	SERTAD2
ZFX 18555785 ChIP-Seq MESCs Mouse	1/2372	0.999813	0.999813	0	0	0.110546	2.06814e-05	ENG

## Sheet: Supplementary Table S5
Supplementary Table S5: FLASH irradiation and CONV irradiation parameters
Group	Dose rate (Gy/s)	Pulse width (μs)	Number of pulses	Actual dose (Gy)	Single dose (Gy)	Source skin distance (cm)
CONV	0.3	4	48	17.8	0.37	100
FLASH	200	3.5	6	17.8	2.97	50
SHAM	/	/	/	/	/	/

## Sheet: Supplementary Table S6
Supplementary Table S6: Antibodies for immunofluorescence (IF)
Type	Antibody name	Manufacturer	Dilution ratio
Primary antibodies	rat Ly-6G antibody	Santa Cruz Biotechnology	1:100
	rabbit CCRL2 antibody	Thermo Fisher Scientific	1:150
	rabbit NK1.1 antibody	Cell Signaling Technology	1:200
	mouse CD19 antibody	Thermo Fisher Scientific	1:200
	rabbit CD4 antibody	Abcam	1:200
	mouse CD154 antibody	Santa Cruz Biotechnology	1:200
	mouse TNF-α antibody	Thermo Fisher Scientific	1:200
Secondary antibodies	goat anti-rat IgG Alexa Fluor 488	Thermo Fisher Scientific	1:200
	goat anti-rabbit IgG Alexa Fluor 594	Thermo Fisher Scientific	1:200
	goat anti-mouse IgG Alexa Fluor 594	Abcam	1:200
	goat anti-rabbit IgG Alexa Fluor 488	Abcam	1:200
	donkey anti-sheep IgG Alexa Fluor 647	Abcam	1:200

## Sheet: Supplementary Table S7
Supplementary Table S7: Antibodies for Western blotting (WB)
Antibody name	Manufacturer	Dilution ratio	Molecular weight (kD)	Antibody species
Cola2	Abcam	1:1000	139	Rabbit
Thbs1	Proteintech Group	1:1000	129	Rabbit
Zeb1	Proteintech Group	1:1000	124	Rabbit
Aquaporin-5	Thermo Fisher Scientific	1:500	29	Rabbit
Smad3	Abcam	1:1000	52	Rabbit
P-Smad3	Immunoway Biotechnology Company	1:2000	52	Rabbit
MHC-Ⅱ	Santa Cruz Biotechnology	1:1000	29	Mouse
THBULIN	Beijing ZSGB-BIO	1:1000	50	Mouse
GAPDH	Proteintech Group	1:10000	36	Mouse
HRP-Goat Anti-Rabbit	Immunoway Biotechnology Company	1:5000	/	/
HRP-Goat Anti-Mouse	Immunoway Biotechnology Company	1:5000	/	/

## Sheet: Supplementary Table S8
Supplementary Table S8: Antibodies for sorting type I alveolar epithelial cells (AT1 cells)
Antibody name	Manufacturer
anti-mouse CD45	Affymetrix
anti-mouse CD16/32	Becton, Dickinson and Company
anti-mouse CD31	Biolegend
anti-mouse TER119	Affymetrix
anti-integrinβ4	Biolegend
anti-SP-C	Mybiosource
